# Supplementary material for: Experimental Resurrection of Ancestral Mammalian CPEB3 Ribozymes Reveals Deep Functional Conservation
Source: Mol Biol Evol. 2021 Mar 15;38(7):2843–53. doi: 10.1093/molbev/msab074 (PMC8233481; doi:10.1093/molbev/msab074)
Supplement: msab074_Supplementary_Data [file msab074_supplementary_data.zip]

Archive with 4 entries (4 files):
- CPEB3Phylo_Bendixsen_etal_MBE_SuppMat-v3.docx
- Data File S1 - Inferred_Ancestral_States.xlsx
- Data File S1 - Mammalian_Ribozymes.xlsx
- Data File S1 - Sequencing_Data.pdf
