# Supplementary material for: Experimental Resurrection of Ancestral Mammalian CPEB3 Ribozymes Reveals Deep Functional Conservation
Source: Mol Biol Evol. 2021 Mar 15;38(7):2843–53. doi: 10.1093/molbev/msab074 (PMC8233481; doi:10.1093/molbev/msab074)
Supplement: msab074_Supplementary_Data [file msab074_supplementary_data.zip › Data File S1 - Inferred_Ancestral_States.xlsx]

## Sheet: Inferred_Ancestral_States
	Site
	1	2	3	4	5	6	7	8	9	10	11	12	13	14	15	16	17	18	19	20	21	22	23	24	25	26	27										28	29	30	31	32	33	34	35	36	37	38	39	40
1. Homo sapiens	G	G	G	G	G	C	C	A	C	A	G	C	A	G	A	A	G	C	G	T	T	C	A	C	G	T	C	-	-	-	-	-	-	-	-	-	G	C	A	G	C	C	C	C	T	G	T	C	A
2. Mus spretus	G	G	G	G	G	C	C	A	C	A	G	C	A	G	A	A	G	C	G	T	T	C	A	C	G	T	C	-	-	-	-	-	-	-	-	-	G	C	G	G	C	C	C	C	T	G	T	C	A
3. Vicugna pacos	G	G	G	G	G	C	C	A	C	A	G	C	A	G	A	A	G	C	G	T	T	C	A	C	G	T	C	-	-	-	-	-	-	-	-	-	G	C	G	G	C	C	C	C	T	G	T	C	A
4. Marmota marmota	G	G	G	G	G	C	C	A	C	A	G	C	A	G	A	A	G	C	G	T	T	C	A	C	G	T	C	-	-	-	-	-	-	-	-	-	G	C	G	G	C	C	C	C	T	G	T	C	A
5. Castor canadensis	G	G	G	G	G	C	C	A	C	A	G	C	A	G	A	A	G	C	G	T	T	C	A	C	G	T	C	-	-	-	-	-	-	-	-	-	G	C	G	G	C	C	C	C	T	G	T	C	A
6. Ursus americanus	G	G	G	G	G	C	C	A	C	A	G	C	A	G	A	A	G	C	G	T	T	C	A	C	G	T	C	-	-	-	-	-	-	-	-	-	G	C	G	G	C	C	C	C	T	G	T	C	A
7. Neovison vison	G	G	G	G	G	C	C	A	C	A	G	C	A	G	A	A	G	C	G	T	T	C	A	C	G	T	C	-	-	-	-	-	-	-	-	-	G	C	G	G	C	C	C	C	T	G	T	C	A
8. Colobus angolensis	G	G	G	G	G	C	C	A	C	A	G	C	A	G	A	A	G	C	G	T	T	C	A	C	G	T	C	-	-	-	-	-	-	-	-	-	G	C	G	G	C	C	C	C	T	G	T	C	A
9. Urocitellus parryii	G	G	G	G	G	C	C	A	C	A	G	C	A	G	A	A	G	C	G	T	T	C	A	C	G	T	C	-	-	-	-	-	-	-	-	-	G	C	G	G	C	C	C	C	T	G	T	C	A
10. Dasypus novemcinctus	T	G	G	G	G	C	C	A	C	A	G	C	A	G	A	A	G	C	A	T	T	C	A	T	G	T	T	-	-	-	-	-	-	-	-	-	G	C	A	G	C	C	C	T	T	G	T	G	A
11. Ovis canadensis	A	G	G	G	G	C	C	A	G	A	G	C	-	-	-	-	-	C	A	T	T	C	A	C	-	T	C	-	-	-	-	-	-	-	-	-	G	T	G	G	C	C	C	C	T	G	T	C	A
12. Bison bison	A	G	G	G	G	C	C	A	G	A	G	C	A	G	A	A	G	C	A	T	T	C	A	C	G	T	C	-	-	-	-	-	-	-	-	-	G	C	G	G	C	C	C	C	T	G	T	C	A
13. Rhinopithecus bieti	G	G	G	G	G	C	C	A	C	A	G	C	A	G	A	A	G	C	G	T	T	C	A	C	G	T	C	-	-	-	-	-	-	-	-	-	G	C	G	G	C	C	C	C	T	G	T	C	A
14. Pan paniscus	G	G	G	G	G	C	C	A	C	A	G	C	A	G	A	A	G	C	G	T	T	C	A	C	G	T	C	-	-	-	-	-	-	-	-	-	G	C	G	G	C	C	C	C	T	G	T	C	A
15. Cavia aperea	G	G	G	G	G	C	C	A	C	A	G	C	A	G	A	A	G	C	G	T	T	C	A	C	G	T	C	-	-	-	-	-	-	-	-	-	G	C	G	G	C	C	C	C	T	G	T	C	A
16. Otolemur garnettii	G	G	G	G	G	C	C	A	C	A	G	C	A	G	A	A	G	C	G	T	T	C	A	C	G	T	C	-	-	-	-	-	-	-	-	-	G	C	G	G	C	C	C	C	T	G	T	C	A
17. Cebus capucinus	G	G	G	G	G	C	C	A	C	A	G	C	A	G	A	A	G	C	G	T	T	C	A	C	G	T	C	-	-	-	-	-	-	-	-	-	G	T	G	G	C	C	C	C	T	G	T	C	A
18. Felis catus	A	G	G	G	A	C	C	A	C	A	G	C	A	G	A	A	G	T	-	T	T	C	A	C	A	T	C	-	-	-	-	-	-	-	-	-	G	T	G	G	C	C	C	C	T	G	T	C	A
19. Pan troglodytes	G	G	G	G	G	C	C	A	C	A	G	C	A	G	A	A	G	C	G	T	T	C	A	C	G	T	C	-	-	-	-	-	-	-	-	-	G	C	G	G	C	C	C	C	T	G	T	C	A
20. Cricetulus griseus	G	G	G	G	G	C	C	A	C	A	G	C	A	G	A	A	G	C	G	T	T	C	A	C	G	T	C	-	-	-	-	-	-	-	-	-	G	C	G	G	C	C	C	C	T	G	T	C	A
21. Manis pentadactyla	C	A	G	G	T	C	C	A	C	A	G	C	A	G	A	A	A	C	A	T	T	C	A	C	G	T	T	-	-	-	-	-	-	-	-	-	G	C	G	G	C	C	C	C	T	G	T	C	A
22. Trichosurus vulpecula	G	G	G	G	G	C	C	A	T	A	G	C	A	G	A	A	G	C	G	T	T	C	A	C	G	T	C	-	-	-	-	-	-	-	-	-	G	C	G	G	C	C	C	C	T	G	T	C	A
23. Vombatus ursinus	G	G	G	G	G	C	C	A	T	A	G	C	A	G	A	A	G	C	G	T	T	C	A	C	G	T	C	-	-	-	-	-	-	-	-	-	G	C	G	G	C	C	C	C	T	G	T	C	A
24. Propithecus coquereli	G	G	G	G	G	C	C	A	C	A	G	C	A	G	A	A	G	C	G	T	T	C	A	C	G	T	C	-	-	-	-	-	-	-	-	-	G	C	G	G	C	C	C	C	T	G	T	C	A
25. Bos taurus	A	G	G	G	G	C	C	A	G	A	G	C	A	G	A	A	G	C	A	T	T	C	A	C	G	T	C	-	-	-	-	-	-	-	-	-	G	C	G	G	C	C	C	C	T	G	T	C	A
26. Macaca fascicularis	G	G	G	G	G	C	C	A	C	A	G	C	A	G	A	A	G	C	G	T	T	C	A	C	G	T	C	-	-	-	-	-	-	-	-	-	G	C	G	G	C	C	C	C	T	G	T	C	A
27. Fukomys damarensis	G	G	G	G	G	C	C	A	C	A	G	C	A	C	A	A	G	C	G	T	T	C	A	C	G	T	C	-	-	-	-	-	-	-	-	-	G	C	A	G	C	C	C	C	T	G	T	C	G
28. Spermophilus dauricus	G	G	G	G	G	C	C	A	C	A	G	C	A	G	A	A	G	C	G	T	T	C	A	C	G	T	C	-	-	-	-	-	-	-	-	-	G	C	G	G	C	C	C	C	T	G	T	C	A
29. Octodon degus	G	G	G	G	G	C	C	A	C	A	G	C	A	G	A	A	G	C	G	T	T	C	A	C	G	T	C	-	-	-	-	-	-	-	-	-	G	C	G	G	C	C	C	C	T	G	T	C	A
30. Canis lupus	C	G	G	G	G	C	C	A	C	A	G	C	A	A	A	A	G	T	G	T	T	C	A	C	G	T	C	-	-	-	-	-	-	-	-	-	A	T	G	G	C	C	C	C	T	G	T	C	A
31. Tursiops truncatus	C	G	G	G	G	C	T	A	C	A	G	C	A	G	A	A	G	C	G	T	T	C	A	C	A	T	T	-	-	-	-	-	-	-	-	-	G	C	A	G	C	C	C	C	T	G	T	C	A
32. Equus asinus	G	G	G	G	G	C	C	A	C	A	G	C	A	G	A	A	G	C	G	T	T	C	A	C	G	T	C	-	-	-	-	-	-	-	-	-	G	C	G	G	C	C	C	C	T	G	T	C	A
33. Mandrillus leucophaeus	G	G	G	G	G	C	C	A	C	A	G	C	A	G	A	A	G	C	G	T	T	C	A	C	G	T	C	-	-	-	-	-	-	-	-	-	G	C	G	G	C	C	C	C	T	G	T	C	A
34. Loxodonta africana	G	G	G	G	G	C	C	A	C	A	G	C	A	G	A	A	G	C	G	T	T	C	A	C	G	T	C	-	-	-	-	-	-	-	-	-	G	C	G	G	C	C	C	C	T	G	T	C	A
35. Mustela putorius	G	G	G	G	G	C	C	A	C	A	G	C	A	G	A	A	G	C	G	T	T	C	A	C	G	T	C	-	-	-	-	-	-	-	-	-	G	C	G	G	C	C	C	C	T	G	T	C	A
36. Theropithecus gelada	G	G	G	G	G	C	C	A	C	A	G	C	A	G	A	A	G	C	G	T	T	C	A	C	G	T	C	-	-	-	-	-	-	-	-	-	G	C	G	G	C	C	C	C	T	G	T	C	A
37. Nomascus leucogenys	G	G	G	G	G	C	C	A	C	A	G	C	A	G	A	A	G	C	G	T	T	C	A	C	G	T	C	-	-	-	-	-	-	-	-	-	G	C	G	G	C	C	C	C	T	G	T	C	A
38. Capra hircus	A	G	G	G	G	C	C	A	G	A	G	C	A	G	A	A	G	C	A	T	T	C	A	C	G	T	T	-	-	-	-	-	-	-	-	-	G	C	G	G	C	C	C	C	T	G	T	C	A
39. Mesocricetus auratus	G	G	G	G	G	C	C	A	C	A	G	C	A	G	A	A	G	C	G	T	T	C	A	C	G	T	C	-	-	-	-	-	-	-	-	-	G	C	G	G	C	C	C	C	T	G	T	C	A
40. Rhinopithecus roxellana	G	G	G	G	G	C	C	A	C	A	G	C	A	G	A	A	G	C	G	T	T	C	A	C	G	T	C	-	-	-	-	-	-	-	-	-	G	C	G	G	C	C	C	C	T	G	T	C	A
41. Gorilla gorilla	G	G	G	G	G	C	C	A	C	A	G	C	A	G	A	A	G	C	G	T	T	C	A	C	G	T	C	-	-	-	-	-	-	-	-	-	G	C	G	G	C	C	C	C	T	G	T	C	A
42. Prolemur simus	G	G	G	G	G	C	C	A	C	A	G	C	A	G	A	A	G	C	G	T	T	C	A	C	G	T	C	-	-	-	-	-	-	-	-	-	G	C	G	G	C	C	C	C	T	G	T	C	A
43. Cavia porcellus	G	G	G	G	G	C	C	A	C	A	G	C	A	G	A	A	G	C	G	T	T	C	A	C	G	T	C	-	-	-	-	-	-	-	-	-	G	C	G	G	C	C	C	C	T	G	T	C	A
44. Erinaceus europaeus	C	T	C	A	A	T	T	C	T	C	A	C	A	G	A	A	G	C	A	C	C	C	T	C	A	A	A	A	T	G	T	C	T	T	T	T	T	T	G	G	C	C	T	C	T	G	T	C	A
45. Equus caballus	G	G	G	G	G	C	C	A	C	A	G	C	A	G	A	A	G	C	G	T	T	C	A	C	G	T	C	-	-	-	-	-	-	-	-	-	G	C	G	G	C	C	C	C	T	G	T	C	A
46. Dipodomys ordii	C	A	G	A	G	C	C	G	T	T	A	C	A	G	A	A	G	T	G	T	T	C	A	T	A	T	C	-	-	-	-	-	-	-	-	-	A	T	G	G	T	C	C	C	T	G	T	C	A
47. Phascolarctos cinereus	G	G	G	G	G	C	C	A	T	A	G	C	A	G	A	A	G	C	G	T	T	C	A	C	G	T	C	-	-	-	-	-	-	-	-	-	G	C	G	G	C	C	C	C	T	G	T	C	A
48. Panthera pardus	A	G	G	G	A	C	C	A	C	A	G	C	A	G	A	A	G	T	-	T	T	C	A	C	A	T	C	-	-	-	-	-	-	-	-	-	G	T	G	G	C	C	C	C	T	G	T	C	A
49. Jaculus jaculus	G	G	G	G	G	C	C	A	C	A	G	C	A	G	A	A	G	C	G	T	T	C	A	C	G	T	C	-	-	-	-	-	-	-	-	-	G	C	G	G	C	C	C	C	T	G	T	C	A
50. Chinchilla lanigera	G	G	G	G	G	C	C	A	C	A	G	C	A	G	A	A	G	C	G	T	T	C	A	C	G	T	C	-	-	-	-	-	-	-	-	-	G	C	G	G	C	C	C	C	T	G	T	C	A
51. Aotus nancymaae	A	G	G	G	G	C	C	A	C	A	G	C	A	G	A	A	G	C	G	T	T	C	A	C	G	T	C	-	-	-	-	-	-	-	-	-	G	C	G	G	C	C	C	C	T	G	T	C	A
52. Galeopterus variegatus	G	G	G	G	G	C	C	A	C	A	G	C	A	G	A	A	G	C	G	T	T	C	A	C	G	T	C	-	-	-	-	-	-	-	-	-	G	C	G	G	C	C	T	C	T	G	T	C	A
53. Trichechus manatus	G	G	G	G	G	C	C	A	C	A	G	C	A	G	A	A	G	C	G	T	T	C	A	C	G	T	C	-	-	-	-	-	-	-	-	-	G	C	G	G	C	C	C	C	T	G	T	C	A
54. Callithrix jacchus	G	G	G	G	G	G	C	A	C	A	G	C	A	G	A	A	G	C	A	T	T	C	A	C	T	T	C	-	-	-	-	-	-	-	-	-	G	T	G	G	C	C	C	C	T	G	T	C	A
55. Pteropus vampyrus	A	G	G	G	G	C	C	A	C	A	G	C	A	G	A	A	G	C	G	T	T	C	A	C	G	T	C	-	-	-	-	-	-	-	-	-	G	C	G	G	C	C	C	C	T	G	T	C	A
56. Myotis lucifugus	G	G	G	G	G	C	C	T	C	A	G	C	A	G	A	-	-	-	-	-	-	C	A	C	A	T	C	-	-	-	-	-	-	-	-	-	A	C	A	G	T	C	C	C	C	A	T	C	A
57. Balaenoptera acutorostrata	G	G	G	G	G	C	T	A	C	A	G	C	A	G	A	A	G	C	G	T	T	C	A	C	A	T	T	-	-	-	-	-	-	-	-	-	G	C	A	G	C	C	C	C	T	G	T	C	A
58. Meriones unguiculatus	G	G	G	G	G	C	C	A	C	A	G	C	A	G	A	A	G	C	G	T	T	C	A	C	G	T	C	-	-	-	-	-	-	-	-	-	G	C	G	G	C	C	C	C	T	G	T	C	A
59. Mus musculus	G	G	G	G	G	C	C	A	C	A	G	C	A	G	A	A	G	C	G	T	T	C	A	C	G	T	C	-	-	-	-	-	-	-	-	-	G	C	G	G	C	C	C	C	T	G	T	C	A
60. Microcebus murinus	G	G	G	G	G	C	C	A	C	A	G	C	A	G	A	A	G	C	G	T	T	C	A	C	G	T	C	-	-	-	-	-	-	-	-	-	G	C	G	G	C	C	C	C	T	G	T	C	A
61. Heterocephalus glaber	G	G	G	G	G	C	C	A	C	A	G	C	A	G	A	A	G	C	G	T	T	C	A	C	G	T	C	-	-	-	-	-	-	-	-	-	G	C	G	G	C	C	C	C	T	G	T	C	A
62. Peromyscus maniculatus	G	G	G	G	G	C	C	A	C	A	G	C	A	G	A	A	G	C	G	T	T	C	A	C	G	T	C	-	-	-	-	-	-	-	-	-	G	C	G	G	C	C	C	C	T	G	T	C	A
63. Papio anubis	G	G	G	G	G	C	C	A	C	A	G	C	A	G	A	A	G	C	G	T	T	C	A	C	G	T	C	-	-	-	-	-	-	-	-	-	G	C	G	G	C	C	C	C	T	G	T	C	A
64. Monodelphis domestica	G	G	G	G	G	C	C	A	T	A	G	C	A	G	A	A	G	C	G	T	T	C	A	C	G	T	C	-	-	-	-	-	-	-	-	-	G	C	G	G	C	C	C	C	T	G	T	C	A
65. Pongo abelii	G	G	G	G	G	C	C	A	C	A	G	C	A	G	A	A	G	C	G	T	T	C	A	C	G	T	C	-	-	-	-	-	-	-	-	-	G	C	G	G	C	C	C	C	T	G	T	C	A
66. Ailuropoda melanoleuca	C	G	G	G	G	C	C	A	C	A	G	C	A	G	A	A	G	C	G	T	T	C	A	C	G	T	C	-	-	-	-	-	-	-	-	-	G	C	G	G	C	C	C	C	T	G	T	C	A
67. Carlito syrichta	G	G	G	G	G	C	C	A	C	A	G	C	A	G	A	A	G	C	G	T	T	C	A	C	G	T	C	-	-	-	-	-	-	-	-	-	G	C	G	G	C	C	C	C	T	G	T	C	A
68. Sus scrofa	G	G	C	A	G	C	C	A	C	A	G	T	A	G	A	A	G	C	A	T	T	C	A	C	A	T	T	-	-	-	-	-	-	-	-	-	G	T	G	G	T	C	C	A	T	G	T	C	A
69. Macaca nemestrina	G	G	G	G	G	C	C	A	C	A	G	C	A	G	A	A	G	C	G	T	T	C	A	C	G	T	C	-	-	-	-	-	-	-	-	-	G	C	G	G	C	C	C	C	T	G	T	C	A
70. Ochotona princeps	G	G	G	G	G	C	C	A	C	A	G	C	A	G	A	A	G	C	G	T	T	C	A	C	G	T	C	-	-	-	-	-	-	-	-	-	G	C	G	G	C	C	C	C	T	G	T	C	A
71. Ornithorhynchus anatinus	A	T	G	G	G	A	C	A	C	T	G	T	C	C	T	G	T	T	G	C	T	T	T	C	C	T	C	C	C	T	G	A	G	G	C	A	G	G	A	G	T	G	G	G	T	G	T	C	A
72. Ursus maritimus	G	G	G	G	G	C	C	A	C	A	G	C	A	G	A	A	G	C	G	T	T	C	A	C	G	T	C	-	-	-	-	-	-	-	-	-	G	C	G	G	C	C	C	C	T	G	T	C	A
73. Microtus ochrogaster	G	G	G	G	G	C	C	A	C	A	G	C	A	G	A	A	G	C	G	T	T	C	A	C	G	T	C	-	-	-	-	-	-	-	-	-	G	C	G	G	C	C	C	C	T	G	T	C	A
74. Nasalis larvatus	G	G	G	G	G	C	C	A	C	A	G	C	A	G	A	A	G	C	G	T	T	C	A	C	G	T	C	-	-	-	-	-	-	-	-	-	G	C	G	G	C	C	C	C	T	G	T	C	A
75. Oryctolagus cuniculus	G	G	G	G	G	C	C	A	C	A	G	C	A	G	A	A	G	C	G	T	T	C	A	C	G	T	C	-	-	-	-	-	-	-	-	-	G	C	G	G	C	C	C	C	T	G	T	C	A
76. Rattus norvegicus	A	G	G	G	G	C	C	A	C	A	G	C	A	G	A	A	G	C	G	T	T	C	A	C	G	T	C	-	-	-	-	-	-	-	-	-	G	C	G	G	C	C	C	C	T	G	T	C	A
77. Vulpes vulpes	C	G	G	G	G	C	C	A	C	A	G	C	A	G	A	A	G	C	G	T	T	C	A	T	G	T	T	-	-	-	-	-	-	-	-	-	G	T	G	G	C	C	C	C	T	G	T	C	A
78. Macaca mulatta	G	G	G	G	G	C	C	A	C	A	G	C	A	G	A	A	G	C	G	T	T	C	A	C	G	T	C	-	-	-	-	-	-	-	-	-	G	C	G	G	C	C	C	C	T	G	T	C	A
79. Procavia capensis	G	G	G	G	G	C	C	A	C	A	G	C	A	G	A	A	G	C	G	T	T	C	A	C	G	T	C	-	-	-	-	-	-	-	-	-	G	C	G	G	C	C	C	C	T	G	T	C	A
80. Mus caroli	G	G	G	G	G	C	C	A	C	A	G	C	A	G	A	A	G	C	G	T	T	C	A	C	G	T	C	-	-	-	-	-	-	-	-	-	G	C	G	G	C	C	C	C	T	G	T	C	A
81. Ovis aries	A	G	G	G	G	C	C	A	G	A	G	C	A	G	A	A	G	C	A	T	T	C	A	C	G	T	C	-	-	-	-	-	-	-	-	-	G	T	G	G	C	C	C	C	T	G	T	C	A
82. Sorex araneus	G	G	G	G	G	C	C	A	C	A	G	C	A	G	A	A	G	C	G	T	T	C	A	C	G	T	C	-	-	-	-	-	-	-	-	-	G	C	G	G	C	C	C	C	T	G	T	C	A
83. Mus pahari	G	G	G	G	G	C	C	A	C	A	G	C	A	G	A	A	G	C	G	T	T	C	A	C	G	T	C	-	-	-	-	-	-	-	-	-	G	C	G	G	C	C	C	C	T	G	T	C	A
84. Choloepus hoffmanni	C	G	G	G	G	C	C	A	C	A	G	C	A	G	A	A	G	C	A	T	T	C	A	T	G	T	C	-	-	-	-	-	-	-	-	-	G	C	A	G	C	C	C	C	T	G	T	C	A
85. Cercocebus atys	G	G	G	G	G	C	C	A	C	A	G	C	A	G	A	A	G	C	G	T	T	C	A	C	G	T	C	-	-	-	-	-	-	-	-	-	G	C	G	G	C	C	C	C	T	G	T	C	A
86. Saimiri boliviensis	G	G	G	G	G	G	C	A	C	A	G	C	A	G	A	A	G	C	G	T	T	C	A	C	G	T	C	-	-	-	-	-	-	-	-	-	G	C	G	G	C	C	C	C	T	G	T	C	A
87. Mus spicilegus	G	G	G	G	G	C	C	A	C	A	G	C	A	G	A	A	G	C	G	T	T	C	A	C	G	T	C	-	-	-	-	-	-	-	-	-	G	C	G	G	C	C	C	C	T	G	T	C	A
88. Sarcophilus harrisii	G	G	G	G	G	C	C	A	T	A	G	C	A	G	A	A	G	C	G	T	T	C	A	C	G	T	C	-	-	-	-	-	-	-	-	-	G	C	G	G	C	C	C	C	T	G	T	C	A
89. Echinops telfairi	C	A	G	G	G	C	C	A	C	C	C	C	A	-	A	A	G	C	G	T	T	C	A	C	A	T	T	-	-	-	-	-	-	-	-	-	G	T	G	G	C	C	C	C	T	G	T	C	A
90. Ictidomys tridecemlineatus	G	G	G	G	G	C	C	A	C	A	G	C	A	G	A	A	G	C	G	T	T	C	A	C	G	T	C	-	-	-	-	-	-	-	-	-	G	C	G	G	C	C	C	C	T	G	T	C	A
91. Panthera tigris	A	C	G	G	A	C	C	A	C	A	G	C	A	G	A	A	G	T	-	T	T	C	A	C	A	T	C	-	-	-	-	-	-	-	-	-	G	T	G	G	C	C	C	C	T	G	T	C	A
92. Tupaia belangeri	G	G	G	G	G	C	C	A	C	A	G	C	A	G	A	A	G	C	G	T	T	C	A	C	G	T	C	-	-	-	-	-	-	-	-	-	G	C	G	G	C	C	C	C	T	G	T	C	A
93. Piliocolobus tephrosceles	G	G	G	G	G	C	C	A	C	A	G	C	A	G	A	A	G	C	G	T	T	C	A	C	G	T	C	-	-	-	-	-	-	-	-	-	G	C	G	G	C	C	C	C	T	G	T	C	A
94. Nannospalax galili	G	G	G	G	G	C	C	A	C	A	G	C	A	G	A	A	G	C	G	T	T	C	A	C	G	T	C	-	-	-	-	-	-	-	-	-	G	C	G	G	C	C	C	C	T	G	T	C	A
95. Chlorocebus sabaeus	G	G	G	G	G	C	C	A	C	A	G	C	A	G	A	A	G	C	G	T	T	C	A	C	G	T	C	-	-	-	-	-	-	-	-	-	G	C	G	G	C	C	C	C	T	G	T	C	A
96. Macropus eugenii	G	G	G	G	G	C	C	A	T	A	G	C	A	G	A	A	G	C	G	T	T	C	A	C	G	T	C	-	-	-	-	-	-	-	-	-	G	C	G	G	C	C	C	C	T	G	T	C	A
97. Ceratotherium simum	G	G	G	G	G	C	C	A	C	A	G	C	A	G	A	A	G	C	G	T	T	C	C	C	G	T	C	-	-	-	-	-	-	-	-	-	G	C	G	G	C	C	C	C	T	G	T	C	A
98. Bos mutus	A	G	G	G	G	C	C	A	G	A	G	C	A	G	A	A	G	C	A	T	T	C	A	C	G	T	C	-	-	-	-	-	-	-	-	-	G	C	G	G	C	C	C	C	T	G	T	C	A
99. Bos indicus	A	G	G	G	G	C	C	A	G	A	G	C	A	G	A	A	G	C	A	T	T	C	A	C	G	T	C	-	-	-	-	-	-	-	-	-	G	C	G	G	C	C	C	C	T	G	T	C	A
100. (23 . 47)	G	G	G	G	G	C	C	A	T	A	G	C	A	G	A	A	G	C	G	T	T	C	A	C	G	T	C	-	-	-	-	-	-	-	-	-	G	C	G	G	C	C	C	C	T	G	T	C	A
101. (22 . 96)	G	G	G	G	G	C	C	A	T	A	G	C	A	G	A	A	G	C	G	T	T	C	A	C	G	T	C	-	-	-	-	-	-	-	-	-	G	C	G	G	C	C	C	C	T	G	T	C	A
102. (101 . 100)	G	G	G	G	G	C	C	A	T	A	G	C	A	G	A	A	G	C	G	T	T	C	A	C	G	T	C	-	-	-	-	-	-	-	-	-	G	C	G	G	C	C	C	C	T	G	T	C	A
103. (88 . 102)	G	G	G	G	G	C	C	A	T	A	G	C	A	G	A	A	G	C	G	T	T	C	A	C	G	T	C	-	-	-	-	-	-	-	-	-	G	C	G	G	C	C	C	C	T	G	T	C	A
104. (64 . 103)	G	G	G	G	G	C	C	A	T	A	G	C	A	G	A	A	G	C	G	T	T	C	A	C	G	T	C	-	-	-	-	-	-	-	-	-	G	C	G	G	C	C	C	C	T	G	T	C	A
105. (44 . 82)	G	G	G	G	G	C	C	A	C	A	G	C	A	G	A	A	G	C	G	T	T	C	A	C	G	T	C	-	-	-	-	-	-	-	-	-	G	C	G	G	C	C	C	C	T	G	T	C	A
106. (48 . 91)	A	G	G	G	A	C	C	A	C	A	G	C	A	G	A	A	G	T	-	T	T	C	A	C	A	T	C	-	-	-	-	-	-	-	-	-	G	T	G	G	C	C	C	C	T	G	T	C	A
107. (106 . 18)	A	G	G	G	A	C	C	A	C	A	G	C	A	G	A	A	G	T	-	T	T	C	A	C	A	T	C	-	-	-	-	-	-	-	-	-	G	T	G	G	C	C	C	C	T	G	T	C	A
108. (30 . 77)	C	G	G	G	G	C	C	A	C	A	G	C	A	G	A	A	G	C	G	T	T	C	A	C	G	T	C	-	-	-	-	-	-	-	-	-	G	T	G	G	C	C	C	C	T	G	T	C	A
109. (7 . 35)	G	G	G	G	G	C	C	A	C	A	G	C	A	G	A	A	G	C	G	T	T	C	A	C	G	T	C	-	-	-	-	-	-	-	-	-	G	C	G	G	C	C	C	C	T	G	T	C	A
110. (6 . 72)	G	G	G	G	G	C	C	A	C	A	G	C	A	G	A	A	G	C	G	T	T	C	A	C	G	T	C	-	-	-	-	-	-	-	-	-	G	C	G	G	C	C	C	C	T	G	T	C	A
111. (66 . 110)	G	G	G	G	G	C	C	A	C	A	G	C	A	G	A	A	G	C	G	T	T	C	A	C	G	T	C	-	-	-	-	-	-	-	-	-	G	C	G	G	C	C	C	C	T	G	T	C	A
112. (109 . 111)	G	G	G	G	G	C	C	A	C	A	G	C	A	G	A	A	G	C	G	T	T	C	A	C	G	T	C	-	-	-	-	-	-	-	-	-	G	C	G	G	C	C	C	C	T	G	T	C	A
113. (108 . 112)	G	G	G	G	G	C	C	A	C	A	G	C	A	G	A	A	G	C	G	T	T	C	A	C	G	T	C	-	-	-	-	-	-	-	-	-	G	C	G	G	C	C	C	C	T	G	T	C	A
114. (107 . 113)	G	G	G	G	G	C	C	A	C	A	G	C	A	G	A	A	G	C	G	T	T	C	A	C	G	T	C	-	-	-	-	-	-	-	-	-	G	C	G	G	C	C	C	C	T	G	T	C	A
115. (21 . 114)	G	G	G	G	G	C	C	A	C	A	G	C	A	G	A	A	G	C	G	T	T	C	A	C	G	T	C	-	-	-	-	-	-	-	-	-	G	C	G	G	C	C	C	C	T	G	T	C	A
116. (32 . 45)	G	G	G	G	G	C	C	A	C	A	G	C	A	G	A	A	G	C	G	T	T	C	A	C	G	T	C	-	-	-	-	-	-	-	-	-	G	C	G	G	C	C	C	C	T	G	T	C	A
117. (116 . 97)	G	G	G	G	G	C	C	A	C	A	G	C	A	G	A	A	G	C	G	T	T	C	A	C	G	T	C	-	-	-	-	-	-	-	-	-	G	C	G	G	C	C	C	C	T	G	T	C	A
118. (117 . 115)	G	G	G	G	G	C	C	A	C	A	G	C	A	G	A	A	G	C	G	T	T	C	A	C	G	T	C	-	-	-	-	-	-	-	-	-	G	C	G	G	C	C	C	C	T	G	T	C	A
119. (31 . 57)	G	G	G	G	G	C	T	A	C	A	G	C	A	G	A	A	G	C	G	T	T	C	A	C	A	T	T	-	-	-	-	-	-	-	-	-	G	C	A	G	C	C	C	C	T	G	T	C	A
120. (25 . 99)	A	G	G	G	G	C	C	A	G	A	G	C	A	G	A	A	G	C	A	T	T	C	A	C	G	T	C	-	-	-	-	-	-	-	-	-	G	C	G	G	C	C	C	C	T	G	T	C	A
121. (120 . 98)	A	G	G	G	G	C	C	A	G	A	G	C	A	G	A	A	G	C	A	T	T	C	A	C	G	T	C	-	-	-	-	-	-	-	-	-	G	C	G	G	C	C	C	C	T	G	T	C	A
122. (121 . 12)	A	G	G	G	G	C	C	A	G	A	G	C	A	G	A	A	G	C	A	T	T	C	A	C	G	T	C	-	-	-	-	-	-	-	-	-	G	C	G	G	C	C	C	C	T	G	T	C	A
123. (11 . 81)	A	G	G	G	G	C	C	A	G	A	G	C	A	G	A	A	G	C	A	T	T	C	A	C	G	T	C	-	-	-	-	-	-	-	-	-	G	T	G	G	C	C	C	C	T	G	T	C	A
124. (38 . 123)	A	G	G	G	G	C	C	A	G	A	G	C	A	G	A	A	G	C	A	T	T	C	A	C	G	T	C	-	-	-	-	-	-	-	-	-	G	C	G	G	C	C	C	C	T	G	T	C	A
125. (122 . 124)	A	G	G	G	G	C	C	A	G	A	G	C	A	G	A	A	G	C	A	T	T	C	A	C	G	T	C	-	-	-	-	-	-	-	-	-	G	C	G	G	C	C	C	C	T	G	T	C	A
126. (125 . 119)	G	G	G	G	G	C	C	A	C	A	G	C	A	G	A	A	G	C	G	T	T	C	A	C	G	T	C	-	-	-	-	-	-	-	-	-	G	C	G	G	C	C	C	C	T	G	T	C	A
127. (126 . 68)	G	G	G	G	G	C	C	A	C	A	G	C	A	G	A	A	G	C	G	T	T	C	A	C	G	T	C	-	-	-	-	-	-	-	-	-	G	C	G	G	C	C	C	C	T	G	T	C	A
128. (127 . 3)	G	G	G	G	G	C	C	A	C	A	G	C	A	G	A	A	G	C	G	T	T	C	A	C	G	T	C	-	-	-	-	-	-	-	-	-	G	C	G	G	C	C	C	C	T	G	T	C	A
129. (128 . 118)	G	G	G	G	G	C	C	A	C	A	G	C	A	G	A	A	G	C	G	T	T	C	A	C	G	T	C	-	-	-	-	-	-	-	-	-	G	C	G	G	C	C	C	C	T	G	T	C	A
130. (55 . 56)	G	G	G	G	G	C	C	A	C	A	G	C	A	G	A	A	G	C	G	T	T	C	A	C	G	T	C	-	-	-	-	-	-	-	-	-	G	C	G	G	C	C	C	C	T	G	T	C	A
131. (130 . 129)	G	G	G	G	G	C	C	A	C	A	G	C	A	G	A	A	G	C	G	T	T	C	A	C	G	T	C	-	-	-	-	-	-	-	-	-	G	C	G	G	C	C	C	C	T	G	T	C	A
132. (105 . 131)	G	G	G	G	G	C	C	A	C	A	G	C	A	G	A	A	G	C	G	T	T	C	A	C	G	T	C	-	-	-	-	-	-	-	-	-	G	C	G	G	C	C	C	C	T	G	T	C	A
133. (70 . 75)	G	G	G	G	G	C	C	A	C	A	G	C	A	G	A	A	G	C	G	T	T	C	A	C	G	T	C	-	-	-	-	-	-	-	-	-	G	C	G	G	C	C	C	C	T	G	T	C	A
134. (27 . 61)	G	G	G	G	G	C	C	A	C	A	G	C	A	G	A	A	G	C	G	T	T	C	A	C	G	T	C	-	-	-	-	-	-	-	-	-	G	C	G	G	C	C	C	C	T	G	T	C	A
135. (15 . 43)	G	G	G	G	G	C	C	A	C	A	G	C	A	G	A	A	G	C	G	T	T	C	A	C	G	T	C	-	-	-	-	-	-	-	-	-	G	C	G	G	C	C	C	C	T	G	T	C	A
136. (29 . 50)	G	G	G	G	G	C	C	A	C	A	G	C	A	G	A	A	G	C	G	T	T	C	A	C	G	T	C	-	-	-	-	-	-	-	-	-	G	C	G	G	C	C	C	C	T	G	T	C	A
137. (135 . 136)	G	G	G	G	G	C	C	A	C	A	G	C	A	G	A	A	G	C	G	T	T	C	A	C	G	T	C	-	-	-	-	-	-	-	-	-	G	C	G	G	C	C	C	C	T	G	T	C	A
138. (137 . 134)	G	G	G	G	G	C	C	A	C	A	G	C	A	G	A	A	G	C	G	T	T	C	A	C	G	T	C	-	-	-	-	-	-	-	-	-	G	C	G	G	C	C	C	C	T	G	T	C	A
139. (59 . 87)	G	G	G	G	G	C	C	A	C	A	G	C	A	G	A	A	G	C	G	T	T	C	A	C	G	T	C	-	-	-	-	-	-	-	-	-	G	C	G	G	C	C	C	C	T	G	T	C	A
140. (2 . 139)	G	G	G	G	G	C	C	A	C	A	G	C	A	G	A	A	G	C	G	T	T	C	A	C	G	T	C	-	-	-	-	-	-	-	-	-	G	C	G	G	C	C	C	C	T	G	T	C	A
141. (80 . 140)	G	G	G	G	G	C	C	A	C	A	G	C	A	G	A	A	G	C	G	T	T	C	A	C	G	T	C	-	-	-	-	-	-	-	-	-	G	C	G	G	C	C	C	C	T	G	T	C	A
142. (83 . 141)	G	G	G	G	G	C	C	A	C	A	G	C	A	G	A	A	G	C	G	T	T	C	A	C	G	T	C	-	-	-	-	-	-	-	-	-	G	C	G	G	C	C	C	C	T	G	T	C	A
143. (76 . 142)	G	G	G	G	G	C	C	A	C	A	G	C	A	G	A	A	G	C	G	T	T	C	A	C	G	T	C	-	-	-	-	-	-	-	-	-	G	C	G	G	C	C	C	C	T	G	T	C	A
144. (58 . 143)	G	G	G	G	G	C	C	A	C	A	G	C	A	G	A	A	G	C	G	T	T	C	A	C	G	T	C	-	-	-	-	-	-	-	-	-	G	C	G	G	C	C	C	C	T	G	T	C	A
145. (20 . 39)	G	G	G	G	G	C	C	A	C	A	G	C	A	G	A	A	G	C	G	T	T	C	A	C	G	T	C	-	-	-	-	-	-	-	-	-	G	C	G	G	C	C	C	C	T	G	T	C	A
146. (145 . 73)	G	G	G	G	G	C	C	A	C	A	G	C	A	G	A	A	G	C	G	T	T	C	A	C	G	T	C	-	-	-	-	-	-	-	-	-	G	C	G	G	C	C	C	C	T	G	T	C	A
147. (146 . 62)	G	G	G	G	G	C	C	A	C	A	G	C	A	G	A	A	G	C	G	T	T	C	A	C	G	T	C	-	-	-	-	-	-	-	-	-	G	C	G	G	C	C	C	C	T	G	T	C	A
148. (147 . 144)	G	G	G	G	G	C	C	A	C	A	G	C	A	G	A	A	G	C	G	T	T	C	A	C	G	T	C	-	-	-	-	-	-	-	-	-	G	C	G	G	C	C	C	C	T	G	T	C	A
149. (94 . 148)	G	G	G	G	G	C	C	A	C	A	G	C	A	G	A	A	G	C	G	T	T	C	A	C	G	T	C	-	-	-	-	-	-	-	-	-	G	C	G	G	C	C	C	C	T	G	T	C	A
150. (49 . 149)	G	G	G	G	G	C	C	A	C	A	G	C	A	G	A	A	G	C	G	T	T	C	A	C	G	T	C	-	-	-	-	-	-	-	-	-	G	C	G	G	C	C	C	C	T	G	T	C	A
151. (5 . 46)	G	G	G	G	G	C	C	A	C	A	G	C	A	G	A	A	G	C	G	T	T	C	A	C	G	T	C	-	-	-	-	-	-	-	-	-	G	C	G	G	C	C	C	C	T	G	T	C	A
152. (151 . 150)	G	G	G	G	G	C	C	A	C	A	G	C	A	G	A	A	G	C	G	T	T	C	A	C	G	T	C	-	-	-	-	-	-	-	-	-	G	C	G	G	C	C	C	C	T	G	T	C	A
153. (9 . 28)	G	G	G	G	G	C	C	A	C	A	G	C	A	G	A	A	G	C	G	T	T	C	A	C	G	T	C	-	-	-	-	-	-	-	-	-	G	C	G	G	C	C	C	C	T	G	T	C	A
154. (4 . 90)	G	G	G	G	G	C	C	A	C	A	G	C	A	G	A	A	G	C	G	T	T	C	A	C	G	T	C	-	-	-	-	-	-	-	-	-	G	C	G	G	C	C	C	C	T	G	T	C	A
155. (154 . 153)	G	G	G	G	G	C	C	A	C	A	G	C	A	G	A	A	G	C	G	T	T	C	A	C	G	T	C	-	-	-	-	-	-	-	-	-	G	C	G	G	C	C	C	C	T	G	T	C	A
156. (155 . 152)	G	G	G	G	G	C	C	A	C	A	G	C	A	G	A	A	G	C	G	T	T	C	A	C	G	T	C	-	-	-	-	-	-	-	-	-	G	C	G	G	C	C	C	C	T	G	T	C	A
157. (138 . 156)	G	G	G	G	G	C	C	A	C	A	G	C	A	G	A	A	G	C	G	T	T	C	A	C	G	T	C	-	-	-	-	-	-	-	-	-	G	C	G	G	C	C	C	C	T	G	T	C	A
158. (133 . 157)	G	G	G	G	G	C	C	A	C	A	G	C	A	G	A	A	G	C	G	T	T	C	A	C	G	T	C	-	-	-	-	-	-	-	-	-	G	C	G	G	C	C	C	C	T	G	T	C	A
159. (24 . 60)	G	G	G	G	G	C	C	A	C	A	G	C	A	G	A	A	G	C	G	T	T	C	A	C	G	T	C	-	-	-	-	-	-	-	-	-	G	C	G	G	C	C	C	C	T	G	T	C	A
160. (42 . 159)	G	G	G	G	G	C	C	A	C	A	G	C	A	G	A	A	G	C	G	T	T	C	A	C	G	T	C	-	-	-	-	-	-	-	-	-	G	C	G	G	C	C	C	C	T	G	T	C	A
161. (16 . 160)	G	G	G	G	G	C	C	A	C	A	G	C	A	G	A	A	G	C	G	T	T	C	A	C	G	T	C	-	-	-	-	-	-	-	-	-	G	C	G	G	C	C	C	C	T	G	T	C	A
162. (51 . 54)	G	G	G	G	G	C	C	A	C	A	G	C	A	G	A	A	G	C	G	T	T	C	A	C	G	T	C	-	-	-	-	-	-	-	-	-	G	C	G	G	C	C	C	C	T	G	T	C	A
163. (17 . 86)	G	G	G	G	G	C	C	A	C	A	G	C	A	G	A	A	G	C	G	T	T	C	A	C	G	T	C	-	-	-	-	-	-	-	-	-	G	C	G	G	C	C	C	C	T	G	T	C	A
164. (163 . 162)	G	G	G	G	G	C	C	A	C	A	G	C	A	G	A	A	G	C	G	T	T	C	A	C	G	T	C	-	-	-	-	-	-	-	-	-	G	C	G	G	C	C	C	C	T	G	T	C	A
165. (33 . 85)	G	G	G	G	G	C	C	A	C	A	G	C	A	G	A	A	G	C	G	T	T	C	A	C	G	T	C	-	-	-	-	-	-	-	-	-	G	C	G	G	C	C	C	C	T	G	T	C	A
166. (36 . 63)	G	G	G	G	G	C	C	A	C	A	G	C	A	G	A	A	G	C	G	T	T	C	A	C	G	T	C	-	-	-	-	-	-	-	-	-	G	C	G	G	C	C	C	C	T	G	T	C	A
167. (165 . 166)	G	G	G	G	G	C	C	A	C	A	G	C	A	G	A	A	G	C	G	T	T	C	A	C	G	T	C	-	-	-	-	-	-	-	-	-	G	C	G	G	C	C	C	C	T	G	T	C	A
168. (26 . 78)	G	G	G	G	G	C	C	A	C	A	G	C	A	G	A	A	G	C	G	T	T	C	A	C	G	T	C	-	-	-	-	-	-	-	-	-	G	C	G	G	C	C	C	C	T	G	T	C	A
169. (69 . 168)	G	G	G	G	G	C	C	A	C	A	G	C	A	G	A	A	G	C	G	T	T	C	A	C	G	T	C	-	-	-	-	-	-	-	-	-	G	C	G	G	C	C	C	C	T	G	T	C	A
170. (167 . 169)	G	G	G	G	G	C	C	A	C	A	G	C	A	G	A	A	G	C	G	T	T	C	A	C	G	T	C	-	-	-	-	-	-	-	-	-	G	C	G	G	C	C	C	C	T	G	T	C	A
171. (170 . 95)	G	G	G	G	G	C	C	A	C	A	G	C	A	G	A	A	G	C	G	T	T	C	A	C	G	T	C	-	-	-	-	-	-	-	-	-	G	C	G	G	C	C	C	C	T	G	T	C	A
172. (13 . 40)	G	G	G	G	G	C	C	A	C	A	G	C	A	G	A	A	G	C	G	T	T	C	A	C	G	T	C	-	-	-	-	-	-	-	-	-	G	C	G	G	C	C	C	C	T	G	T	C	A
173. (74 . 172)	G	G	G	G	G	C	C	A	C	A	G	C	A	G	A	A	G	C	G	T	T	C	A	C	G	T	C	-	-	-	-	-	-	-	-	-	G	C	G	G	C	C	C	C	T	G	T	C	A
174. (8 . 93)	G	G	G	G	G	C	C	A	C	A	G	C	A	G	A	A	G	C	G	T	T	C	A	C	G	T	C	-	-	-	-	-	-	-	-	-	G	C	G	G	C	C	C	C	T	G	T	C	A
175. (174 . 173)	G	G	G	G	G	C	C	A	C	A	G	C	A	G	A	A	G	C	G	T	T	C	A	C	G	T	C	-	-	-	-	-	-	-	-	-	G	C	G	G	C	C	C	C	T	G	T	C	A
176. (171 . 175)	G	G	G	G	G	C	C	A	C	A	G	C	A	G	A	A	G	C	G	T	T	C	A	C	G	T	C	-	-	-	-	-	-	-	-	-	G	C	G	G	C	C	C	C	T	G	T	C	A
177. (14 . 19)	G	G	G	G	G	C	C	A	C	A	G	C	A	G	A	A	G	C	G	T	T	C	A	C	G	T	C	-	-	-	-	-	-	-	-	-	G	C	G	G	C	C	C	C	T	G	T	C	A
178. (1 . 177)	G	G	G	G	G	C	C	A	C	A	G	C	A	G	A	A	G	C	G	T	T	C	A	C	G	T	C	-	-	-	-	-	-	-	-	-	G	C	G	G	C	C	C	C	T	G	T	C	A
179. (41 . 178)	G	G	G	G	G	C	C	A	C	A	G	C	A	G	A	A	G	C	G	T	T	C	A	C	G	T	C	-	-	-	-	-	-	-	-	-	G	C	G	G	C	C	C	C	T	G	T	C	A
180. (65 . 179)	G	G	G	G	G	C	C	A	C	A	G	C	A	G	A	A	G	C	G	T	T	C	A	C	G	T	C	-	-	-	-	-	-	-	-	-	G	C	G	G	C	C	C	C	T	G	T	C	A
181. (37 . 180)	G	G	G	G	G	C	C	A	C	A	G	C	A	G	A	A	G	C	G	T	T	C	A	C	G	T	C	-	-	-	-	-	-	-	-	-	G	C	G	G	C	C	C	C	T	G	T	C	A
182. (176 . 181)	G	G	G	G	G	C	C	A	C	A	G	C	A	G	A	A	G	C	G	T	T	C	A	C	G	T	C	-	-	-	-	-	-	-	-	-	G	C	G	G	C	C	C	C	T	G	T	C	A
183. (182 . 164)	G	G	G	G	G	C	C	A	C	A	G	C	A	G	A	A	G	C	G	T	T	C	A	C	G	T	C	-	-	-	-	-	-	-	-	-	G	C	G	G	C	C	C	C	T	G	T	C	A
184. (183 . 67)	G	G	G	G	G	C	C	A	C	A	G	C	A	G	A	A	G	C	G	T	T	C	A	C	G	T	C	-	-	-	-	-	-	-	-	-	G	C	G	G	C	C	C	C	T	G	T	C	A
185. (184 . 161)	G	G	G	G	G	C	C	A	C	A	G	C	A	G	A	A	G	C	G	T	T	C	A	C	G	T	C	-	-	-	-	-	-	-	-	-	G	C	G	G	C	C	C	C	T	G	T	C	A
186. (185 . 52)	G	G	G	G	G	C	C	A	C	A	G	C	A	G	A	A	G	C	G	T	T	C	A	C	G	T	C	-	-	-	-	-	-	-	-	-	G	C	G	G	C	C	C	C	T	G	T	C	A
187. (186 . 92)	G	G	G	G	G	C	C	A	C	A	G	C	A	G	A	A	G	C	G	T	T	C	A	C	G	T	C	-	-	-	-	-	-	-	-	-	G	C	G	G	C	C	C	C	T	G	T	C	A
188. (187 . 158)	G	G	G	G	G	C	C	A	C	A	G	C	A	G	A	A	G	C	G	T	T	C	A	C	G	T	C	-	-	-	-	-	-	-	-	-	G	C	G	G	C	C	C	C	T	G	T	C	A
189. (188 . 132)	G	G	G	G	G	C	C	A	C	A	G	C	A	G	A	A	G	C	G	T	T	C	A	C	G	T	C	-	-	-	-	-	-	-	-	-	G	C	G	G	C	C	C	C	T	G	T	C	A
190. (10 . 84)	C	G	G	G	G	C	C	A	C	A	G	C	A	G	A	A	G	C	A	T	T	C	A	T	G	T	C	-	-	-	-	-	-	-	-	-	G	C	A	G	C	C	C	C	T	G	T	C	A
191. (53 . 79)	G	G	G	G	G	C	C	A	C	A	G	C	A	G	A	A	G	C	G	T	T	C	A	C	G	T	C	-	-	-	-	-	-	-	-	-	G	C	G	G	C	C	C	C	T	G	T	C	A
192. (34 . 191)	G	G	G	G	G	C	C	A	C	A	G	C	A	G	A	A	G	C	G	T	T	C	A	C	G	T	C	-	-	-	-	-	-	-	-	-	G	C	G	G	C	C	C	C	T	G	T	C	A
193. (89 . 192)	G	G	G	G	G	C	C	A	C	A	G	C	A	G	A	A	G	C	G	T	T	C	A	C	G	T	C	-	-	-	-	-	-	-	-	-	G	C	G	G	C	C	C	C	T	G	T	C	A
194. (190 . 193)	G	G	G	G	G	C	C	A	C	A	G	C	A	G	A	A	G	C	G	T	T	C	A	C	G	T	C	-	-	-	-	-	-	-	-	-	G	C	G	G	C	C	C	C	T	G	T	C	A
195. (189 . 194)	G	G	G	G	G	C	C	A	C	A	G	C	A	G	A	A	G	C	G	T	T	C	A	C	G	T	C	-	-	-	-	-	-	-	-	-	G	C	G	G	C	C	C	C	T	G	T	C	A
196. (195 . 104)	G	G	G	G	G	C	C	A	C	A	G	C	A	G	A	A	G	C	G	T	T	C	A	C	G	T	C	-	-	-	-	-	-	-	-	-	G	C	G	G	C	C	C	C	T	G	T	C	A
ANCESTRAL	G	G	G	G	G	C	C	A	C	A	G	C	A	G	A	A	G	C	G	T	T	C	A	C	G	T	C	-	-	-	-	-	-	-	-	-	G	C	G	G	C	C	C	C	T	G	T	C	A
				Sites with Maximum Probability < 0.9 for any state
[truncated: 33 more columns]
