# Supplementary material for: Experimental Resurrection of Ancestral Mammalian CPEB3 Ribozymes Reveals Deep Functional Conservation
Source: Mol Biol Evol. 2021 Mar 15;38(7):2843–53. doi: 10.1093/molbev/msab074 (PMC8233481; doi:10.1093/molbev/msab074)
Supplement: msab074_Supplementary_Data [file msab074_supplementary_data.zip › Data File S1 - Mammalian_Ribozymes.xlsx]

## Sheet: Mammalian_Ribozymes
Genome	species name	Assembly	Genomic Location	Upstream Sequence	Ribozyme Sequence	length	Rz activity	Order
tenrec	Echinops telfairi	echTel2	JH980293	NNNNNNNNNNNNNNNNNNNNNNNNNNNNNNNNNNNNNNNNNNNNNNNNNNNNNNNNNNNNNNNNNNNNNNNNNNNNNNNNNNNNNNNNNNNNNNNNNNNU	CAGGGCCACCCCAAAGCGUUCACAUUGUGGCCCCUGUCAGAUUCUGGUAAAUCUGCGAGUUCUGCU	66	*	Afrosoricida
alpaca	Vicugna pacos	vicPac2	KB632555	CAGUUGUUGCUUUAUUGCUUUCAUUGCCAUAGGACUAUUUGCAUAAAAGCAGCUGUGUUUGGUGAUACGCGUUUUUAAAUGCAAGGAUCAGAGGGUAACA	GGGGGCCACAGCAGAAGCGUUCACGUCGCGGCCCCUGUCAGAUUCUGGUGAAUCUGCGAAUUCUGCU	67	0.92	Artiodactyla
bighorn sheep	Ovis canadensis	OviCan_v1_BIUU	scaffold_757	GCAGUUGUUGCUUUAUUGUUUUCAUUGCCGUAGGACUAUUUGCAUUAAAGCAGCUGUAUUUUGCUGACCAGUUUUUAAAUACAGGGAUCAAAGGAUAACA	AGGGGCCAGAGCAGAAGCAUUCACGUCGUGGCCCCUGUCAGAUUCUGGUGAAUCUGCGAAUUCUGCU	67	*	Artiodactyla
bison	Bison bison	bisBis1	KN264887v1	AGAGUUGUUGCUUUGUUGUUUUCAUUGCCAUAGGACUAUUUGCAUUAAAGCAGCUGUAUUUUGCUGACCAGUUUUUAAAUACAGGGAUCAAAGGAUAACA	AGGGGCCAGAGCAGAAGCAUUCACGUCGCGGCCCCUGUCAGAUUCUGGUGAAUCUGCGAAUUCUGCU	67	*	Artiodactyla
cow	Bos taurus	bosTau9	chr26	AGAGUUGUUGCUUUGUUGUUUUCAUUGCCAUAGGACUAUUUGCAUUAAAGCAGCUGUAUUUUGCUGACCAGUUUUUAAAUACAGGGAUCAAAGGAUAACA	AGGGGCCAGAGCAGAAGCAUUCACGUCGCGGCCCCUGUCAGAUUCUGGUGAAUCUGCGAAUUCUGCU	67	*	Artiodactyla
goat	Capra hircus	ARS1	chr26	GCAGUUGUUGCUUUAUUGUUUUCAUUGCCAUAGGACUGUUUGCAUUAAAGCAGCUGUAUUUUGCUGACCAGUUUUUAAAUACAGGGAUCAAAGGAUAACA	AGGGGCCAGAGCAGAAGCAUUCACGUUGCGGCCCCUGUCAGAUUCUGGUGAAUCUGCGAAUUCUGCU	67	*	Artiodactyla
pig	Sus scrofa	susScr11	chr14	ACAGUUGAUGCUUUAUUGCUUUUAUUGACAUAGGACUAUUUGCAUAAAAGCUUCUGUGUUUUGCUGAUCAUUUUUUAACUACAAGGAUCAGAGGAUAACU	GGCAGCCACAGUAGAAGCAUUCACAUUGUGGUCCAUGUCAGAUUCUGGUGAAUUUGCAAAUUCUGCU	67	0.03	Artiodactyla
sheep	Ovis aries	oviAri4	chr22	GCAGUUGUUGCUUUAUUGUUUUCAUUGCCGUAGGACUAUUUGCAUUAAAGCAGCUGUAUUUUGCUGACCAGUUUUUAAAUACAGGGAUCAAAGGAUAACA	AGGGGCCAGAGCAGAAGCAUUCACGUCGUGGCCCCUGUCAGAUUCUGGUGAAUCUGCGAAUUCUGCU	67	*	Artiodactyla
wild yak	Bos mutus	yakQH1	chr26	AGAGUUGUUGCUUUGUUGUUUUCAUUGCCAUAGGACUAUUUGCAUUAAAGCAGCUGUAUUUUGCUGACCAGUUUUUAAAUACAGGGAUCAAAGGAUAACA	AGGGGCCAGAGCAGAAGCAUUCACGUCGCGGCCCCUGUCAGAUUCUGGUGAAUCUGCGAAUUCUGCU	67	*	Artiodactyla
zebu	Bos indicus	UOA_Brahman_1	chr26	AGAGUUGUUGCUUUGUUGUUUUCAUUGCCAUAGGACUAUUUGCAUUAAAGCAGCUGUAUUUUGCUGACCAGUUUUUAAAUACAGGGAUCAAAGGAUAACA	AGGGGCCAGAGCAGAAGCAUUCACGUCGCGGCCCCUGUCAGAUUCUGGUGAAUCUGCGAAUUCUGCU	67	*	Artiodactyla
dolphin	Tursiops truncatus	turTru2	JH503954	GCAGAGUUGUUACUUUAUUGCUUUCAUUGCCAUAGGACUAUUUGCAUAAAAGCAGCUGUGUUUUGCUGAUCAGUUUUUAAAUAUAGGGAUCAAAGGAUAA	CGGGGCUACAGCAGAAGCGUUCACAUUGCAGCCCCUGUCAGAUUCUGGUGAAUCUGCGAAUUCUGCU	67	0.026	Artiodactyla
minke whale	Balaenoptera acutorostrata	balAcu1	KI538011	AGAGUUGUUACUUUAUUGCUUUCAUUGCCAUAGGACUAUUUGCAUAAAAGCAGCUGUGUUUUGCUGAUCAGUUUUUAAAUACAGGGAUCAAAGGAUAACA	GGGGGCUACAGCAGAAGCGUUCACAUUGCAGCCCCUGUCACAUUCUGGUGAAUCUGCGAAUUCUGCU	67	0.037	Artiodactyla
American black bear	Ursus americanus	ASM334442v1	scaffold_LZNR01002845	CUUAAGCAACUGAGCCACCCAGGUGCCCCAGGACUAUUUGCGUAAAAGUAGCUGUGUUUUGCUGCUCAGUUUUUAAAUACAAGGAUCAUAGAGGGUAACA	GGGGGCCACAGCAGAAGCGUUCACGUCGCGGCCCCUGUCAGAUUCUGGUGAAUCUGCGAAUUCUGCU	67	0.92	Carnivora
American mink	Neovison vison	NNQGG.v01	scaffold_FNWR01000076	CACUUAACGGACUGAACCACCCAGGUGCCCCAGGACUAUUUGCGUAAAAGCUUCUGUGUUAUGCUGCCCAGUUUUUAAAUACAAGAGUCAGAGGAUAACA	GGGGGCCACAGCAGAAGCGUUCACGUCGCGGCCCCUGUCAGAUUCUGGUGAAUCUGCGAAUUCUGCU	67	0.92	Carnivora
cat	Felis catus	felCat9	chrD2	CAGUUGUUCCUUUAUUGCUUUCAUUGCCAUAGGACUGUUUGCAUAAAAGCAGCUGUGUUUGGCUGCUCGGGUUUUAAAUACAGAGACCAUAGAAGAUAAC	AGGGACCACAGCAGAAGUUUCACAUCGUGGCCCCUGUCAGAUGCCAGUGAAUCUGUAAAUUUCUGCU	67	*	Carnivora
dog	Canis lupus	canFam3	chr28	ACUUAACCUGACUGAACUACCCAGGUGCCCCAGGACUAUUUGUGUGAAAGCAGCUGUGUUUUGCUGCUCAGUUUUUAAAUACAAGGAUCAUAGAGGAUAA	CGGGGCCACAGCAAAAGUGUUCACGUCAUGGCCCCUGUCAGAUUCUGGUGAAUCUGCAAAUUCUGCU	67	*	Carnivora
ferret	Mustela putorius	musFur1	GL896923	CACUUAACCAACUGAACCACCCAGGUGCCCCAGGACUAUUUGCAUAAAAGCUGCUGUGUUUUGCUGCCCAGUUUUUAAAUACAAGAAUCCGAGGAUAACA	GGGGGCCACAGCAGAAGCGUUCACGUCGCGGCCCCUGUCAGAUUCUGGUGAAUCUGCGAAUUCUGCU	67	0.92	Carnivora
leopard	Panthera pardus	PanPar1.0	scaffold_KV860283	CAGUUGUUCCUUUAUUGCUUUCAUUGCCAUAGGACUGUUUGCAUAAAAGCAGCUGUGUUUUGCUGCUCAGGUUUUAAAUACAGGGACCAUAGAAGAUAAC	AGGGACCACAGCAGAAGU-UUCACAUCGUGGCCCCUGUCAGAUGCCAGUGAAUCUGUAAAUUUCUGCU	68	*	Carnivora
panda	Ailuropoda melanoleuca	ailMel1	GL192461.1	AUCAUAGAGGAUAACGGGGCCACAGCAGAAGCGUUCACGUCGCGGCCCCUGUCAGAUUCUGGUGAAUCUGCAAAUUCUGCUGUGUAACUCCUCAUUUAUC	CGGGGCCACAGCAGAAGCGUUCACGUCGCGGCCCCUGUCAGAUUCUGGUGAAUCUGCAAAUUCUGCU	67	0.03	Carnivora
polar bear	Ursus maritimus	UrsMar_1.0	scaffold_KK498624	CUUAAGCAACUGAGCCACCCAGGUGCCCCAGGACUAUUUGCGUAAAAGUAGCUGUGUUUUGCUGCUCAGUUUUUAAAUACAAGGAUCAUAGAGGGUAACA	GGGGGCCACAGCAGAAGCGUUCACGUCGCGGCCCCUGUCAGAUUCUGGUGAAUCUGCGAAUUCUGCU	67	0.92	Carnivora
red fox	Vulpes vulpes	VulVul2.2	scaffold_NBDQ01000001	ACUUAACCUGACUGAACUACCCAGGUGCCCCAGGACUAUUUGUGUGAAAGCAGCUGUGUUUUGCUGCUCAGUUUUUAAAUACAAGUAUCAUAGAGGAUAA	CGGGGCCACAGCAGAAGCGUUCAUGUUGUGGCCCCUGUCAGAUUCUGGUGAAUCUGCGAAUUCUGCU	67	*	Carnivora
tiger	Panthera tigris	PanTig1.0	scaffold_KE721729	CAGUUGUUCCUUUAUUGCUUUCAUUGCCAUAGGACUGUUUGCAUAAAAGCAGCUGUGUUUUGCUGCUCAGGUUUUAAAUACAGGGACCAUAGAAGAUAAC	ACGGACCACAGCAGAAGUUUCACAUCGUGGCCCCUGUCAGAUGCCAGUGAAUCUGUAAAUUUCUGCU	67	*	Carnivora
megabat	Pteropus vampyrus	pteVam1	scaffold_1173	CGAAAUUGGCUGUGUUUCUUUAUUGCUCUUAUCGCCAUGGGACUAUUUGCAUAAAAGCAGCUGUGUUUUGUUGUUCAGUUUUCAAAUACAAGAGGAUAAC	AGGGGCCACAGCAGAAGCGUUCACGUCGCGGCCCCUGUCAGAUUCUGGUGAAUCUGCGAAUCUGCU	66	*	Chiroptera
microbat	Myotis lucifugus	myoLuc2	GL429833	UGUUGUUGCUUUAUUGCGUUCAUUGCUGGAGGACUAUUUGCCUAAAAGCAGCUGUGUUUUGCUGCUCAGUUUUUACAUACAAGGAUCAUAGAGGAUAACA	GGGGGCCUCAGCAGACACAUCACAGUCCCCAUCAGAUUCUGGUGAAUCCGUGAAUUUUGCU	61	0.02	Chiroptera
armadillo	Dasypus novemcinctus	dasNov3	JH564195	CAAAUUGGCAUAGUUGGUGCUUUAUUGCUGUAGGACUUUUUGCAUAAAUGCAGUUGGGUUGUGCUGUUCAGUUCUUAACUACAAGGGUCAUAGAAGAUAA	UGGGGCCACAGCAGAAGCAUUCAUGUUGCAGCCCUUGUGAGAUUCAAGUGAAUCUGUGAAUUCUGCU	67	*	Cingulata
tasmanian devil	Sarcophilus harrisii	sarHar1	chr1_GL834453_random	UUUUCUUUCUUUCUUUCUUUCUUUUCUUUUUUUUUUUUUUUUUUUUUUUUUUUUUUUUUACCAUCAAUACAAAGAGAUAUGAAGGUUGUAGUGGAUAACA	GGGGGCCAUAGCAGAAGCGUUCACGUCGCGGCCCCUGUCAGAUUCAUAUGAAUCUGCGAAUUCUGCU	67	0.94	Dasyuromorphia
Malayan flying lemur	Galeopterus variegatus	galVar1	NW_007728513v1	CCAAAUUGGCACAGUUGUUGCUUUAUGCUUUCAUUGCCAUAGGACUAUUUGCAUAAAAGCAGCUGUUCAAUUCCCAAACCCAAGGGUCAAGAGGAUAACA	GGGGGCCACAGCAGAAGCGUUCACGUCGCGGCCUCUGUCAGAUUCUGGUGAAUCUGCGAAUUCUGCU	67	0.776	Dermoptera
opossum	Monodelphis domestica	monDom5	chr1	AUAGUCAUAGAAAUGCUAUUUCAGACCAAAGCUAUUUGCAUAAAUAGAACUUUAUUCUUGUCAUUCACAGAAAGCAAUAUGGAGGUUGUAGUGGAUAACA	GGGGGCCAUAGCAGAAGCGUUCACGUCGCGGCCCCUGUCAGAUUCAUAGGAAUCUGCGAAUUCUGCU	67	0.94	Didelphimorphia
common brushtail possum	Trichosurus vulpecula	mTriVul1	chr8	AUAGCCAUAAAAAUUCUAUUUCAGACCAAAGCUAUUUGCAUACAUUUAGUUUUCUUUUUGCCAUU-A-AAACAGAGAUAUGGAGGCUGUAGUGGAUAACA	GGGGGCCAUAGCAGAAGCGUUCACGUCGCGGCCCCUGUCAGAUUCAUACGAAUCUGCGAAUUCUGCU	67	0.94	Diprotodontia
common wombat	Vombatus ursinus	bare-nosed_wombat_genome_assembly	scaffold_UNPS02014833	AUGUGAAAAGCCACAUAAAUCCUAUUUCAGACCAAAGCCAUUUGCAGAAAUUUAGCUUUCUUUUUGCCAUUAACACAAAGAGAGGUUGUAGUAGAUAACA	GGGGGCCAUAGCAGAAGCGUUCACGUCGCGGCCCCUGUCAGAUUCAUAUGAAUCUGCGAAUUCUGCU	67	0.94	Diprotodontia
koala	Phascolarctos cinereus	phaCin_unsw_v4.1	scaffold_MSTS01000151	ACGUGUGAAAAGCCACACAAAUCCUAUUUCAGAUGAAAGCCAUUUGCAUAAAUGUAGCUUUCUUUUUGCCAUUAACACAGAGAGGUUGUAGUGGAUAACA	GGGGGCCAUAGCAGAAGCGUUCACGUCGCGGCCCCUGUCAGAUUCAUAGGAAUCUGCGAAUUCUGCU	67	0.94	Diprotodontia
wallaby	Macropus eugenii	macEug2	GL104765	NNNNNNNNNNNNNNNNNNNNNNNNNNNNNNNNNNNNNGCAUAAAUUUAACUUUCUUUUUGCCACUAACACAAAGAGAUAUGGAGGCUGUAGUAGAUAACA	GGGGGCCAUAGCAGAAGCGUUCACGUCGCGGCCCCUGUCAGAUUCAUAUGAAUCUGCGAAUUCUGCU	67	0.94	Diprotodontia
hedgehog	Erinaceus europaeus	HEDGEHOG	scaffold_1560	CCGGGGUAAAACUCUCCCUAAGAGAACCAUAUCAACGAACAGCUUGAGGGCCGCCAGCCAGUCAGCCUUCCCAAACGAUUUCCUAGUCAACAUGGUUCUA	CUCAAUUCUCACAGAAGCACCCUCAAAAUGUCUUUUUUGGCCUCUGUCAGAUUCUGGUGAGAAAAAUCUCUCAGUCCAAACU	82	*	Eulipotyphla
shrew	Sorex araneus	sorAra2	JH798172	AGUCGCUGCUUUAUCGCUUUCAUUGCCAUGGAACUAUUUGCGUAAAAACAGCUGUGUUUUGCAGCUCAGUUCCAAAAUACAAGAAUCAUAGAGGAUCACA	GGGGGCCACAGCAGAAGCGUUCACGUCGCGGCCCCUGUCAGAUUCUGGUGAAUCUGCGAAUUCUGCU	67	0.92	Eulipotyphla
rock hyrax	Procavia capensis	proCap1	scaffold_1249	AUUAAAACAGCUGGGUUUUGCUGUUCAGUUCUUAAAUACAAAAACCAUAGAGGUAAAUGGGGCUACAGCAGAAGUGUUCACAUAGUGAUAGAGGAAAACA	GGGGGCCACAGCAGAAGCGUUCACGUCGCGGCCCCUGUCAGAUUCUUGUGAAUCUGCGAAUUCUGCU	67	0.94	Hyracoidea
pika	Ochotona princeps	ochPri3	JG802076	UGGCCCAGAUGAACACAGUGCUCUGUUGUUUCUAUUGCCAUCUCAGUGUUAGCACAAAAGCAGCUGCUCAGUCCCCACCUCCAAGGGUCCAGAGGAAACA	GGGGGCCACAGCAGAAGCGUUCACGUCGCGGCCCCUGUCAGAUUCUGAUGAAUCUGCGAAUUCUGCU	67	0.92	Lagomorpha
rabbit	Oryctolagus cuniculus	oryCun2	chr18	AGAAGAAUCAUAGAAGGCUUCUUGCCCAGAGUUAUACAGUUGUUACGUAUGCAUACAAGCAGCUGCUCAAUUCCUGAAUUCAGGAGUCCGAGAGGAAACA	GGGGGCCACAGCAGAAGCGUUCACGUCGCGGCCCCUGUCAGAUUCUGGUGAAUCUGCGAAUUCUGCU	67	0.92	Lagomorpha
platypus	Ornithorhynchus anatinus	OANA5	scaffold_Ultra516	AGGGAGUCAGGGAUCGAAACCUAAAGGAAUCUGGAGAGGGGGGCUAGAGGGAUGAUGAGAUGAGUUGUGGAAGUAAGGGAUUUGGUAUUUCCUGGAAGUA	AUGGGACACUGUCCUGUUGCUUUCCUCCCUGAGGCAGGAGUGGGUGUCAGAUUCUGGUGAAUAGCUGGGAGCCCAGAAA	79	*	Monotremata
donkey	Equus asinus	ASM303372v1	scaffold_PSZQ01008106	AGUUGUUUCUUUAUUGCUUUCUUCUCCAUAGGGCUAUUUGCAUAAAAGCAGCUGUGCUUUGCUGCUCAGUUUUUAAAUACAAGGAUCAUGGAGGAUAACA	GGGGGCCACAGCAGAAGCGUUCACGUCGCGGCCCCUGUCAGAUUCUGGUGAAUCUGCGAAUUCUGCU	67	0.92	Perissodactyla
horse	Equus caballus	equCab3	chr1	AGUUAUUUCUUUAUUGCUUUCUUCUCCGUAGGGCUAUUUGCAUAAAAGCAGCUGUGCUUUGCUGCUCAGUUUUUAAAUACAAGGAUCAUGGAGGAUAACA	GGGGGCCACAGCAGAAGCGUUCACGUCGCGGCCCCUGUCAGAUUCUGGUGAAUCUGCGAAUUCUGCU	67	0.92	Perissodactyla
white rhinoceros	Ceratotherium simum	cerSim1	JH767746	AGUUGUUUCUUUAUUGCUUUCAUCGCCAUAGGACUGUGUGCAUAAAAGCAGCUGUGCUUUGCUGCUCAGUUUUUAAAUACAAGGAUCAUGGAGGAUAACA	GGGGGCCACAGCAGAAGCGUUCCCGUCGCGGCCCCUGUCAGAUUCCGGUGAAUCUGCGAAUUCUGCU	67	0.535	Perissodactyla
chinese pangolin	Manis pentadactyla	manPen1	KN017394	UGUUGCUUUAUUGCUUUCAUUGACAAAGCACUAUUUGCAUAAAAGCAGCUGUGUUCUGCUGCUCAGUUUUUAAAUUCAGGGAUCGUAGAGGAUAACAGGU	CAGGUCCACAGCAGAAACAUUCACGUUGCGGCCCCUGUCAGAUUCUGGUGAAUCUGCGAAUUCUGCU	67	*	Pholidota
sloth	Choloepus hoffmanni	choHof1	scaffold_23413	ACAGUUGGUGCUUUAUUUCUUUCAUUGUUAUAGGACUCUUUGUGUAAAUGCAGCUGGGUUUUGCUGUUCAGUUCUUAAAUACAAGGGUCAUUGAAGAUAA	CGGGGCCACAGCAGAAGCAUUCAUGUCGCAGCCCCUGUCAGAUUCUGGUGAAUCUGCGGAUUCUGCU	67	*	Pilosa
human	Homo sapiens	hg38	chr10	CAAAUUGACACAGCUGUUGUUUUAUUGCUUUUAUUGCUAUAGGAUGAUUUGCAUAAAAGCUGCUGCUUAGUUCCUAAAUUCAAGGAUCAAGGGGAUAACA	GGGGGCCACAGCAGAAGCGUUCACGUCGCAGCCCCUGUCAGAUUCUGGUGAAUCUGCGAAUUCUGCU	67	0.72	Primates
human-SNP	Homo sapiens		chr10	CAAAUUGACACAGCUGUUGUUUUAUUGCUUUUAUUGCUAUAGGAUGAUUUGCAUAAAAGCUGCUGCUUAGUUCCUAAAUUCAAGGAUCAAGGGGAUAACA	GGGGGCCACAGCAGAAGCGUUCACGUCGCAGCCCCCGUCAGAUUCUGGUGAAUCUGCGAAUUCUGCU	67	0.23	Primates
Angola colobus	Colobus angolensis	Cang.pa_1.0	scaffold_KN981270	CAAACUGACACAGCUGUUGUUUUAUUGCUUUCAUUGCUAUAGGAUGAUUUGCAUAAAAGCUGCUGCUUAGUUCCUGAAUUCAAGGAUCAAGGGGAUAACA	GGGGGCCACAGCAGAAGCGUUCACGUCGCGGCCCCUGUCAGAUUCUGGUGAAUCUGCGAAUUCUGCU	67	0.92	Primates
black snub-nosed monkey	Rhinopithecus bieti	ASM169854v1	scaffold_MCGX01008882.1	CAAACUGACACAGCUGUUGUUUUAUUGCUUUCAUUGCUAUAGGAUGAUUUGCAUAAAAGCUGCUGCUUAGUUCCUGAAUUCAAGGAUCAAGGGGAUAACA	GGGGGCCACAGCAGAAGCGUUCACGUCGCGGCCCCUGUCAGAUUCUGGUGAAUCUGCGAAUUCUGCU	67	0.92	Primates
bonobo	Pan paniscus	panPan2	chr10	CAAAUUGACACAGCUGUUGUUUUAUUGCUUUUAUUGCUAUAGGAUGAUUUGCAUAAAAGCUGCUGCAUAGUUCCUAAAUUCAAGGAUCAAGGGGAUAACA	GGGGGCCACAGCAGAAGCGUUCACGUCGCGGCCCCUGUCAGAUUCUGGUGAAUCUGCGAAUUCUGCU	67	0.92	Primates
bushbaby	Otolemur garnettii	otoGar3	GL873527	GCCCAAAUUGGCAUAGCUACUUUAUUACUUUCAUUGCCAUUGGACAGUUUGCAUAAAAGCUGCUGCUCAGUUCCUAAAUCCAAGGGUCAAGAGGAUAACA	GGGGGCCACAGCAGAAGCGUUCACGUCGCGGCCCCUGUCAGAUUCUGGUGAAUCUGCGAAUUCUGCU	67	0.92	Primates
capuchin	Cebus capucinus	Cebus_imitator-1.0	scaffold_LVWQ01138514	UAAAUUAACACAGCUGUUGAUUUAUUGCUUUCAUUGCCAUAGGAUGAUUUGCAUAAAAGCUGCUGCUUAGUUCCUAAAUUCAAGGAUCAAGGGGAUAACG	GGGGGCCACAGCAGAAGCGUUCACGUCGUGGCCCCUGUCAGAUUCUGGUGAAUCUGCGAAUUCUGCU	67	0.41	Primates
chimpanzee	Pan troglodytes	panTro6	chr10	CAAAUUGACACAGCUGUUGUUUUAUUACUUUUAUUGCUAUAGGAUGAUUUGCAUAAAAGCUGCUGCAUAGUUCCUAAAUUCAAGGAUCAAGGGGAUAACA	GGGGGCCACAGCAGAAGCGUUCACGUCGCGGCCCCUGUCAGAUUCUGGUGAAUCUGCGAAUUCUGCU	67	0.92	Primates
Coquerel's sifaka	Propithecus coquereli	Pcoq_1.0	scaffold_Kq026291	CAAAUUGGCACAGUUGUUGCUUUAUUACUUUCAUUGCCAAAGGAUUAUUUGCAUAAAAGCUGCUGCUUGGUUGCUAAAUCCAAGGGUCAAGAAGAUAACA	GGGGGCCACAGCAGAAGCGUUCACGUCGCGGCCCCUGUCAGAUUCUGGUGAAUCUGCGAAUUCUGCU	67	0.92	Primates
crab-eating macaque	Macaca fascicularis	MacFas5	chr9	CAAACUGACACAGCUGUUGUUUUAUUGCUUUCAUUGCUAUAGGAUGAUUUGCAUAAAAGCUGCUGCUUAGUUUCUGAAUUCAAGGAUCAAGGGGUUAACA	GGGGGCCACAGCAGAAGCGUUCACGUCGCGGCCCCUGUCAGAUUCUGGUGAAUCUGCGAAUUCUGCU	67	0.92	Primates
drill	Mandrillus leucophaeus	Mleu.le_1.0	scaffold_KN973134	CAAACUGACACAGCUGUUGUUUUAUUGCUUUCAUUGCUAUAGGAUGAUUUGCAUAAAAGCUGCUGCUUAAUUCCUGAAUUCAAGGAUCAAGGGGAUAACA	GGGGGCCACAGCAGAAGCGUUCACGUCGCGGCCCCUGUCAGAUUCUGGUGAAUCUGCGAAUUCUGCU	67	0.92	Primates
gelada	Theropithecus gelada	Tgel_1.0	chr9	CAAACUGACACAGCUGUUGUUUUAUUGCUUUCAUUGCUAUAGGAUGAUUUGCAUAAAAGCUGCUGCUUAGUUCCUGAAUUCAAGGAUCAAGGGGAUAACA	GGGGGCCACAGCAGAAGCGUUCACGUCGCGGCCCCUGUCAGAUUCUGGUGAAUCUGCGAAUUCUGCU	67	0.92	Primates
gibbon	Nomascus leucogenys	nomLeu3	chr3	CAAAUUGACACAGCUGUUGUUUUAUUGCUUUUAUUGCUAUAGGAUGAUUUGCAUAAAAGCUGCUGCUCAGUUCCUAAAUUCAAGGAUCAAGGGGAUAACA	GGGGGCCACAGCAGAAGCGUUCACGUCGCGGCCCCUGUCAGAUUCUGGUGAAUCUGCGAAUUCUGCU	67	0.92	Primates
golden snub-nosed monkey	Rhinopithecus roxellana	rhiRox1	KN298314v1	CAAACUGACACAGCUGUUGUUUUAUUGCUUUCGUUGCUAUAGGAUGAUUUGCAUAAAAGCUGCUGCUUAGUUCCUGAAUUCAAGGAUCAAGGGGAUAACA	GGGGGCCACAGCAGAAGCGUUCACGUCGCGGCCCCUGUCAGAUUCUGGUGAAUCUGCGAAUUCUGCU	67	0.92	Primates
gorilla	Gorilla gorilla	gorGor5	CYUI01015220v1	CAAAUUGACACAGCUGUUGUUUUAUUGAUUUUAUUGCUAUAGGAUGAUUUGCAUAAAAGCUGCUGCUUAGUUCCUAAAUUCAAGGAUCAAGGGGAUAACA	GGGGGCCACAGCAGAAGCGUUCACGUCGCGGCCCCUGUCAGAUUCUGGUGAAUCUGCGAAUUCUGCU	67	0.92	Primates
greater bamboo lemur	Prolemur simus	Prosim_1.0	scaffold_MPIZ01000489	CAAAUUGGCACAGUUGUUGCUUUAUUGCUUUCAUUGCCAAAGGAAUGUUUGCAUAAAAGCUGCUGCUUGGUUCCUAAAUCCAAGGGUCAAGAGGAUAACA	GGGGGCCACAGCAGAAGCGUUCACGUCGCGGCCCCUGUCAGAUUCUGGUGAAUCUGCGAAUUCUGCU	67	0.92	Primates
Ma's night monkey	Aotus nancymaae	Anan_2.0	scaffold_KZ208171	ACAGCUGUUGAUUUAUUGCUUUCAUUGCCAUAGGAUGAUUUGCAUAAAAGCUGCUGCUUAGUUCCUAAAUUCAAGGAUCAAGGGGAUAACGGCGGGGGGG	AGGGGCCACAGCAGAAGCGUUCACGUCGCGGCCCCUGUCAGAUUCUGGUGAAUCUGCGAAUUCUGCU	67	0.03	Primates
marmoset	Callithrix jacchus	calJac3	chr12	GCUGUUGAUUUAUUGCUUUCAUUGCCAUAGGAUGAUAUGCAUAAAAGUUGCUGCUUAGUUCCUAAAUUCAAGGAUCAAGGAGAUAACGGGGGUCGGGGGC	GGGGGGCACAGCAGAAGCAUUCACUUCGUGGCCCCUGUCAGAUUCUAGUGAAUCUGCGAAUUCUGCU	67	0.09	Primates
mouse lemur	Microcebus murinus	micMur2	KQ052970v1	CAAAUUGGCACAGUUGUUGCUUUAUUACUUUCAUUGCCAAAGCACUAUUUGCAUAAAAGCUGCUGCUUGGUGCCUAAAUCCAAGGGUUAAGAAGAUAACA	GGGGGCCACAGCAGAAGCGUUCACGUCGCGGCCCCUGUCAGAUUCUGGUGAAUCUGCGAAUUCUGCU	67	0.92	Primates
olive baboon	Papio anubis	papAnu4	chr9	CAAACUGACACAGCUGUUGUUUUAUUGCUUUCAUUGCUAUAGGAUGAUUUGCAUAAAAGCUGCUGCUUAGUUCCUGAAUUCAAGGAUCAAGGGGAUAACA	GGGGGCCACAGCAGAAGCGUUCACGUCGCGGCCCCUGUCAGAUUCUGGUGAAUCUGCGAAUUCUGCU	67	0.92	Primates
orangutan	Pongo abelii	ponAbe3	chr10	CAAGUUGACACAGCUGUUGUUUUAUUGCUUUUAUUGCUAUAGGAUGAUUUGCAUAAAAGCUGCUACUUAGUUCCUAAAUUCAAGGAUCAAGGGGACAACA	GGGGGCCACAGCAGAAGCGUUCACGUCGCGGCCCCUGUCAGAUUCUGGUGAAUCUGCGAAUUCUGCU	67	0.92	Primates
Philippine tarsier	Carlito syrichta	Tarsius_syrichta-2.0.1	scaffold_KE941336	AGCCCCGGUUGGCAGUUGUUGUUUUAUUGCUUUCAGUGCCAUAGUUAUUUGUGUAAAAGCUGCUGUUCAGUUCCUAAAUCCAAGGGAAAAGAGGGUAACA	GGGGGCCACAGCAGAAGCGUUCACGUCGCGGCCCCUGUCAGAUUCUGGUGAAUCUGCGAAUUCUGCU	67	0.92	Primates
pig-tailed macaque	Macaca nemestrina	Mnem_1.0	scaffold_KQ004775	CAAACUGACACAGCUGUUGUUUUAUUGCUUUCAUUGCUAUAGGAUGAUUUGCAUAAAAGCUGCUGCUUAGUUUCUGAAUUCAAGGAUCAAGGGGAUAACA	GGGGGCCACAGCAGAAGCGUUCACGUCGCGGCCCCUGUCAGAUUCUGGUGAAUCUGCGAAUUCUGCU	67	0.92	Primates
proboscis monkey	Nasalis larvatus	nasLar1	chrUn_JMHX01057448v1	CAAACUGACACAGCUGUUGUUUUAUUGCUUUCAUUGCUAUAGGAUGAUUUGCAUAAAAGCUGCUGCUUAGUUCCUGAAUUCAAGGAUCAAGGGGAUAACA	GGGGGCCACAGCAGAAGCGUUCACGUCGCGGCCCCUGUCAGAUUCUGGUGAAUCUGCGAAUUCUGCU	67	0.92	Primates
rhesus	Macaca mulatta	rheMac8	chr9	CAAACUGACACAGCUGUUGUUUUAUUGCUUUCAUUGCUAUAGGAUGAUUUGCAUAAAAGCUGCUGCUUAGUUUCUGAAUUCAAGGAUCAAGGGGAUAACA	GGGGGCCACAGCAGAAGCGUUCACGUCGCGGCCCCUGUCAGAUUCUGGUGAAUCUGCGAAUUCUGCU	67	0.92	Primates
sooty mangabey	Cercocebus atys	Caty_1.0	scaffold_KQ009636	CAAACUGACACAGCUGUUGUUUUAUUGCUUUCAUUGCUAUAGGAUGAUUUGCAUAAAAGCUGCUGCUUAGUUCCUGAAUUCAAGGAUCAAGGGGAUAACA	GGGGGCCACAGCAGAAGCGUUCACGUCGCGGCCCCUGUCAGAUUCUGGUGAAUCUGCGAAUUCUGCU	67	0.92	Primates
squirrel monkey	Saimiri boliviensis	saiBol1	JH378110	UUGACACAGCUGUUGAUUUACUGCUUUCAUUGCCAUAGGAUGAUUUGCAUAAAAGCUGCUGCUUAGUUCCUAAAUUCAAGGUUCAAGGGGAUAAGCGGGG	GGGGGGCACAGCAGAAGCGUUCACGUCGCGGCCCCUGUCAGAUUCUGGUGAAUCUGCGAAUUCUGCU	67	0.42	Primates
Ugandan red colobus	Piliocolobus tephrosceles	ASM277652v2	scaffold_PDMG02000100	CAAACUGACACAGCUGUUGUUUUAUUGCUUUCAUUGCUAUAGGAUGAUUUGCAUAAAAGCUGCUGCUUAGUUCCUGAAUUCAAGGAUCAAGGGGAUAACA	GGGGGCCACAGCAGAAGCGUUCACGUCGCGGCCCCUGUCAGAUUCUGGUGAAUCUGCGAAUUCUGCU	67	0.92	Primates
vervet	Chlorocebus sabaeus	chlSab2	chr9	CAAACUGACACAGCUGUUGUUUUAUUGCUUUCAUUGCUAUAGGAUGAUUUGCAUAAAAGCUCCUGCUUAGUUCCUGAAUUCAAGGAUCAAGGGGAUAACA	GGGGGCCACAGCAGAAGCGUUCACGUCGCGGCCCCUGUCAGAUUCUGGUGAAUCUGCGAAUUCUGCU	67	0.92	Primates
elephant	Loxodonta africana	loxAfr3	scaffold_10	AUUGGCACAGUUGUUGCUUUCAUUGCUGUAGGACUAUUUGCAUAAAAAGAGCUGGGUUUUGCUGUUCAGUUCUUAAAUACAGAGGUCAUAGAGGAAAACA	GGGGGCCACAGCAGAAGCGUUCACGUCGCGGCCCCUGUCAGAUUCUGGUGAAUCUGCGAAUUCUGCU	67	0.92	Proboscidea
Algerian mouse	Mus spretus	SPRET_EiJ_v1	chr19	AUCUGUAAGGUUCUGGGAGAACCCUAGAAAACUGCCAGUUAGGGUUUGUUUGCCUCCAAGCAGCAGCACAGGUCCUAAAUCUAAGAUCAAGAGGAUAACA	GGGGGCCACAGCAGAAGCGUUCACGUCGCGGCCCCUGUCAGAUUCUGGCGAAUCUGCGAAUUCUGCU	67	0.93	Rodentia
alpine marmot	Marmota marmota	marMar2.1	scaffold_CZRN01000067	UCCAAACUGGUAUAUGUUGCUUUAUGGCUUUCAUUGCCAUAGGACUUUUUGCAUAAAAGCAGCUACUCAGUUCCUAACUCCGAGGGUCAAGAGGAUAACA	GGGGGCCACAGCAGAAGCGUUCACGUCGCGGCCCCUGUCAGAUUCUGAUGAAUCUGCGAAUUCUGCU	67	0.92	Rodentia
American beaver	Castor canadensis	C.can_genome_v1.0	scaffold_MTKA01000181	GCUAAACCAAGAUGGCAAUGUUGUCAGUUUAUUGGUUUUAUUGCCACAGGGCCAUUUGCAUAAAGGCAGCUGCUCAGGUUCUGAAUUCAAGAGGAUAACA	GGGGGCCACAGCAGAAGCGUUCACGUCGCGGCCCCUGUCAGAUUCUGAAGAAUCUGCGAAUUCUGCU	67	#	Rodentia
Arctic ground squirrel	Urocitellus parryii	ASM342692v1	scaffold_QVIC01000185	UCCAAACUGRCAUAUGUUGCUUUAUGGCUUUCAUUGCCAUAGGACUUUUUGCAUAAAAGCAGAUACUCAGUUCCUAACUCUGAGGGUCAAGAGGAUAACA	GGGGGCCACAGCAGAAGCGUUCACGUCGCGGCCCCUGUCAGAUUCUGAUGAAUCUGCGAAUUCUGCU	67	0.92	Rodentia
Brazilian guinea pig	Cavia aperea	CavAp1.0	scaffold_AVPZ01000040	UCAAGUCUGCAGAGUUGUUAACCUAUUCUUUUAUUGCAGUUGGACUGUUUGCAUAAAAACAGCUGAUCAGUUCCUAAAUUCAGGAGUCAAGAGGAUAACA	GGGGGCCACAGCAGAAGCGUUCACGUCGCGGCCCCUGUCAGAUUCUGAUGAAUCUGCGAAUUCUGCU	67	0.92	Rodentia
chinese hamster	Cricetulus griseus	criGriChoV2	LT883673v1	CCCCAGAAGACUGCCAGUUAAGUUGGUAGUUUUGCCUUCUAUCUUCUCUUUGCCUCAAGUCAGCGGCACAGAUCCCAAAUCCAAGAGCAAGAGGAUAACA	GGGGGCCACAGCAGAAGCGUUCACGUCGCGGCCCCUGUCAGAUUCUGGUGAAUCUGCGAAUUCUGCU	67	0.92	Rodentia
Damara mole rat	Fukomys damarensis	DMR_v1.0	scaffold_KN122536	AAAUCAGCACAGUUGCUGCUAUGUUGCUUUUAUUGCGGUUGGGCUGUUUGCAUAAAAAACAGCUGCUCAGUUUUUAAAUUUAGGGGUCAGGAGGAUAACA	GGGGGCCACAGCACAAGCGUUCACGUCGCAGCCCCUGUCGGAUUCUGAGGAAUCUGCGAAUUCUGCU	67	0.016	Rodentia
Daurian ground squirrel	Spermophilus dauricus	ASM240643v1	scaffold_KZ294015	UCCAAACUGGCAUAUGUUGCUUUAUGGCUUUCAUUGCCAUAGGACUUUUUGCAUAAAACCAGCUACUCAGUUCCUAACUCUGAGGGUCAAGAGGAUAACA	GGGGGCCACAGCAGAAGCGUUCACGUCGCGGCCCCUGUCAGAUUCUGAUGAAUCUGCGAAUUCUGCU	67	0.92	Rodentia
degu	Octodon degus	OctDeg1.0	scaffold_JH651561	CAAGUCAGCACAGUUGCUGCCAUUUUGCUUUAAUUGCAGCUGGGCUGUUUGCAUAGCAGCAGCGGUGCAGCUCCUAAGUUCGAGGGUCCAAAGGAUAACA	GGGGGCCACAGCAGAAGCGUUCACGUCGCGGCCCCUGUCAGAUUCUGAUGAAUCUGCGAAUUCUGCU	67	0.92	Rodentia
golden hamster	Mesocricetus auratus	MesAur1.0	scaffold_KB708127	GAGAGAGAACCCCAGAAGACUGCCAGCUAAGCUGGUAGUUUAUCUUCUGUUGCCUCAAAUCAGCAGCACAGAUUCUAAAUCCAAGAUCAAGAGGAUAACA	GGGGGCCACAGCAGAAGCGUUCACGUCGCGGCCCCUGUCAGAUUCUGGUGAAUCUGCGAAUUCUGCU	67	0.92	Rodentia
guinea pig	Cavia porcellus	cavPor3	scaffold_135	UCAAGUCUGCAGAGUUGUUAACCUAUUCUUUUAUUGCAGUUGGACUGUUUGCAUAAAAACAGCUGAUCAGUUCCUAAAUUCAGGAGUCAAGAGGAUAACA	GGGGGCCACAGCAGAAGCGUUCACGUCGCGGCCCCUGUCAGAUUCUGAUGAAUCUGCGAAUUCUGCU	67	0.92	Rodentia
kangaroo rat	Dipodomys ordii	dipOrd1	scaffold_15487	CCCAGUUUGGCAAAGCUGUUGCUUUACUGGUUUUAUUUCCAUAGUGCUGUUUGCAUAAAAGCAGCUGUUCAGUUUCUAAAUCCAAGGAUCAACAGGAAAA	CAGAGCCGUUACAGAAGUGUUCAUAUCAUGGUCCCUGUCAGAUUCUGGUGAAUCUGAAAAUUCUGCU	67	*	Rodentia
lesser Egyptian jerboa	Jaculus jaculus	JacJac1.0	scaffold_JH725446	CCACAUUGGCAGAGUUGUUGCUUUAUUUCUCCCAUUGCCAAAGGGUGGUAUGCACCAAAGCAGCUGCUCCACUCUGAACUCCAAGGUCCAGAGGCUAACA	GGGGGCCACAGCAGAAGCGUUCACGUCGCGGCCCCUGUCAGAUUCUGGCGAAUCUGCGAAUUCUGCU	67	0.93	Rodentia
long-tailed chinchilla	Chinchilla lanigera	ChiLan1.0	scaffold_JH721885	CAAAGCAGCGCAGUUGUUGCUAUGUUGCUUUUAUUGCAGUUGGGCUGUUUGCAUAAAAACAGCUGCUCAGUUCCUAAAUCCAAGGGUCAAGAGGAUAACA	GGGGGCCACAGCAGAAGCGUUCACGUCGCGGCCCCUGUCAGAUUCUGACGAAUCUGCGAAUUCUGCU	67	0.93	Rodentia
Mongolian gerbil	Meriones unguiculatus	MunDraft-v1.0	scaffold_NHTI01000068	AGAAAACCCUAGAAAACUGCCAGUUAGACUUUUGCCUUCUAUCAUCUGUUUGCCUCAAAGCAGCAACACAAAUAUUAAAUCCAAGAUCAAGAGGAUAACA	GGGGGCCACAGCAGAAGCGUUCACGUCGCGGCCCCUGUCAGAUUCUGGUGAAUCUGCGAAUUCUGCU	67	0.92	Rodentia
mouse	Mus musculus	mm10	chr19	AUCUGUAAGGUUCUGGGAGAACCCUAGAAAACCGCCAGUUAGGUUUUGUUUGCCUCCAAGCAGCAGCACAGGUCCUAAAUCUAAGAUCAAGAGGAUAACA	GGGGGCCACAGCAGAAGCGUUCACGUCGCGGCCCCUGUCAGAUUCUGGCGAAUCUGCGAAUUCUGCU	67	0.93	Rodentia
naked mole-rat	Heterocephalus glaber	hetGla2	JH602050	CAAAUCAGCACAGUUGUUGCUAUGUUGCUUUUGUUGCAGUUGGGCUGUUUGCAUAAAAACAGCUGCUCAGUUCCUAAAUUCAAGGGUUAAAAGGAUAACA	GGGGGCCACAGCAGAAGCGUUCACGUCGCGGCCCCUGUCAGAUUCUGAUGAAUCUGCGAAUUCUGCU	67	0.92	Rodentia
Northern American deer mouse	Peromyscus maniculatus	HU_Pman_2.1	chr1	GGAGACUGCCAGUUCAUUAAGUUGGUAGUUUUUGCCUUCUAUCUUCUGUUUGCCUCAAAGCAGAGGCACAGAUCCUAAAUCCAAGAUCAAGGGGAUAACA	GGGGGCCACAGCAGAAGCGUUCACGUCGCGGCCCCUGUCAGAUUCUGGUGAAUCUGCGAAUUCUGCU	67	0.92	Rodentia
prairie vole	Microtus ochrogaster	MicOch1.0	chr8	CUACUGUUGCUCUCUGAACAAGGACCCUAGAAGACUGCCUGUUAAGUUGGCAGUGUUUGCUUUCUAUCUUGAUCCCGAAUCCAAGAUAAAGAGGAUAACA	GGGGGCCACAGCAGAAGCGUUCACGUCGCGGCCCCUGUCAGAUUCCGGUGAAUCUGCGAAUUCUGCU	67	#	Rodentia
rat	Rattus norvegicus	rn6	chr1	GGGAGAACCCUAGAAAACUGCCAGCUGGGUUUUUGCAUUCUAUCUUCUGUUUGCCUCAAAGCAGCAGCACAGGUCCUAAACCUAAGAUCAAGAGGAUAAC	AGGGGCCACAGCAGAAGCGUUCACGUCGCGGCCCCUGUCAGAUUCUGGUGAAUCUGCGAAUUCUGCU	67	0.03	Rodentia
Ryukyu mouse	Mus caroli	CAROLI_EIJ_v1.1	chr19	AUCUGUAAGGCUCUGGGAGAACCCUAGAAAACUGUCAGUUAGGUUUUGUUUGCCUCCAAGCAGCAGCACAGGUCCUAAAUCUAAGAUCAAGAGGAUAACA	GGGGGCCACAGCAGAAGCGUUCACGUCGCGGCCCCUGUCAGAUUCUGGCGAAUCUGCGAAUUCUGCU	67	0.93	Rodentia
shrew mouse	Mus pahari	PAHARI_EIJ_v1.1	chr1	GGAGAACCCUAGAAAACUGCCAUUUAGGUUUUUGCCUUCUUUCUUUUGUUUGCCUCAAAGCAGCAGCACAGGUCCUAAAUCUAAGAUCAAGAGGUUAACA	GGGGGCCACAGCAGAAGCGUUCACGUCGCGGCCCCUGUCAGAUUCUGGUGAAUCUGCGAAUUCUGCU	67	0.92	Rodentia
steppe mouse	Mus spicilegus	MUSP714	scaffold_QGOO01037413	AUCUGUAAGGUUCUGGGAGAACCCUAGAAAACUGCCAGUUAGGGUUUGUUUGCCUCCAAGCAGCAGCACAGGUCCUAAAUCUAAGAUCAAGAGGAUAACA	GGGGGCCACAGCAGAAGCGUUCACGUCGCGGCCCCUGUCAGAUUCUGGCGAAUCUGCGAAUUCUGCU	67	0.93	Rodentia
thirteen-lined ground squirrel	Ictidomys tridecemlineatus	SpeTri2.0	scaffold_JH393411	UCCAAACUGGCAUAUGUUGCUUUAUGACUUUCAUUGCCAUAGGACUUUUUGCAUAAAAGCAGCUACUCAGUUUCUAACUCUGAGAGUCAAGAGGAUAACA	GGGGGCCACAGCAGAAGCGUUCACGUCGCGGCCCCUGUCAGAUUCUGAUGAAUCUGCGAAUUCUGCU	67	0.92	Rodentia
Upper Galilee mountains blind mole rat	Nannospalax galili	S.galili_v1.0	scaffold_KL203846	GCCAAAUUGGCAGAGUUGUUGCUGUUUUUCUUCCAUUGCCAUAGGGCCGUUUCCUCAAAGCAACUGCAUAGAUCCAAAACCCAAGGUCAGGAGGAUAACA	GGGGGCCACAGCAGAAGCGUUCACGUCGCGGCCCCUGUCAGAUUCUGGUGAAUCUGCGAAUUCUGCU	67	0.92	Rodentia
tree shrew	Tupaia belangeri	tupBel1	scaffold_9160.1-242588	GCCCAGACCGGCGCAGUUCAUGCUUUGUUUUUCAGUGCCCAGCACUGUUUGCAUCGAAGCAGCUGCUUGGUUUCUUAAUCCAGGGGUCACGAGGAUAAUA	GGGGGCCACAGCAGAAGCGUUCACGUCGCGGCCCCUGUCAGAUUCUGGUGAAUCUGCGAAUUCUGCU	67	0.92	Scandentia
manatee	Trichechus manatus	triMan1	JH594613	CAGUUGUUGCUUUAUUGCCUUCAUUGCCAUUGGACUAUUUGCAUAAAAACAGCUAGUUUUGCUGUUGACUUCUUAAAUACAAAGGUCAUAGAGGAUAACA	GGGGGCCACAGCAGAAGCGUUCACGUCGCGGCCCCUGUCAGAUUCUGGUGAAUCUGCGAAUUCUGCU	67	0.92	Sirenia
ANCESTRAL					GGGGGCCACAGCAGAAGCGUUCACGUCGCGGCCCCUGUCAGAUUCUGGUGAAUCUGCGAAUUCUGCU	67	0.92
